# Supplementary material for: Lactic acid bacteria and bifidobacteria deliberately introduced into the agro-food chain do not significantly increase the antimicrobial resistance gene pool
Source: Gut Microbes. 2022 Sep 28;14(1):2127438. doi: 10.1080/19490976.2022.2127438 (PMC9542798; doi:10.1080/19490976.2022.2127438)
Supplement: Supplemental Material [file KGMI_A_2127438_SM4927.zip]

Archive with 2 entries (2 files):
- KGMI 20220521 Supplementary Table S1 revised.xlsx
- supplementary.zip
