# Supplementary material for: Lactic acid bacteria and bifidobacteria deliberately introduced into the agro-food chain do not significantly increase the antimicrobial resistance gene pool
Source: Gut Microbes. 2022 Sep 28;14(1):2127438. doi: 10.1080/19490976.2022.2127438 (PMC9542798; doi:10.1080/19490976.2022.2127438)
Supplement: Supplemental Material [file KGMI_A_2127438_SM4927.zip › KGMI 20220521 Supplementary Table S1 revised.xlsx]

## Sheet: Suppelemtary Table S1
Supplementary Table S1. Bacterial strains included in phenotypic susceptibility testing. Shown are the strain numbers, isolation source, minimum inhibitory concentrations of the antimicrobials tested, and the group to which the strain was assigned.
						Gentamicin		Kanamycin		Streptomycin		Neomycin		Tetracycline		Erythromycin		Clindamycin		Chloramphenicol		Ampicillin		Vancomycin		Tylosin
Study	In-house strain designation	Species or subspecies	Group	Strain designation (original)	Isolation source	MIC [µg/ml]	cut-off	MIC [µg/ml]	cut-off	MIC [µg/ml]	cut-off	MIC [µg/ml]	cut-off	MIC [µg/ml]	cut-off	MIC [µg/ml]	cut-off	MIC [µg/ml]	cut-off	MIC [µg/ml]	cut-off	MIC [µg/ml]	cut-off	MIC [µg/ml]	cut-off	MIC [µg/ml]	cut-off
this study	IM670	Bifidobacterium adolescentis	human intestinal mucosa or faeces		human intestinal mucosa (caecum)	64	64	256	na	64	128	128	500	2	8	0.12	1	4	1	1	4	0.25	2	0.5	2
this study	IM678	Bifidobacterium adolescentis	human intestinal mucosa or faeces		human intestinal mucosa (terminal ileum)	32	64	256	na	32	128	32	500	16	8	0.12	1	0.06	1	2	4	0.125	2	0.5	2
this study	IM681	Bifidobacterium adolescentis	human intestinal mucosa or faeces		human intestinal mucosa (terminal ileum)	16	64	128	na	16	128	64	500	0.5	8	<0.016	1	<0.03	1	2	4	0.063	2	<0.25	2
this study	IM677	Bifidobacterium adolescentis	human intestinal mucosa or faeces		human intestinal mucosa (ascendens)	64	64	512	na	128	128	>256	500	1	8	0.12	1	0.12	1	1	4	2	2	<0.25	2
this study	IM676	Bifidobacterium adolescentis	human intestinal mucosa or faeces		human intestinal mucosa (caecum)	32	64	256	na	32	128	16	500	16	8	0.12	1	0.06	1	2	4	0.063	2	0.5	2
this study	IM674	Bifidobacterium adolescentis	human intestinal mucosa or faeces		human intestinal mucosa (terminal ileum)	32	64	256	na	16	128	16	500	0.5	8	8	1	0.25	1	1	4	0.125	2	2	2
this study	IM662	Bifidobacterium adolescentis	human intestinal mucosa or faeces		human intestinal mucosa (terminal ileum)	128	64	1024	na	>256	128	256	500	2	8	0.25	1	4	1	2	4	0.125	2	0.5	2
this study	IM672	Bifidobacterium adolescentis	human intestinal mucosa or faeces		human intestinal mucosa (caecum)	16	64	128	na	>256	128	128	500	2	8	>8	1	0.5	1	4	4	1	2	2	2
this study	IM751	Bifidobacterium adolescentis	human intestinal mucosa or faeces		human intestinal mucosa (terminal ileum)	128	64	1024	na	256	128	256	500	16	8	0.25	1	0.12	1	2	4	8	2	0.5	2
this study	IM752	Bifidobacterium adolescentis	human intestinal mucosa or faeces		human intestinal mucosa (terminal ileum)	64	64	256	na	64	128	64	500	16	8	0.25	1	0.12	1	2	4	8	2	0.5	2
this study	IM683	Bifidobacterium adolescentis	human intestinal mucosa or faeces		human intestinal mucosa (terminal ileum)	32	64	128	na	32	128	64	500	1	8	0.06	1	0.12	1	2	4	<0.032	2	0.5	2
this study	IM671	Bifidobacterium adolescentis	human intestinal mucosa or faeces		human intestinal mucosa (ileum), patient with an ulcerative colitis	128	64	512	na	128	128	256	500	16	8	0.12	1	0.06	1	2	4	0.125	2	0.5	2
this study	IM679	Bifidobacterium adolescentis	human intestinal mucosa or faeces		human intestinal mucosa (terminal ileum)	256	64	512	na	128	128	256	500	16	8	0.12	1	0.06	1	2	4	0.25	2	0.5	2
this study	IM684	Bifidobacterium adolescentis	human intestinal mucosa or faeces		human intestinal mucosa (terminal ileum)	128	64	512	na	128	128	256	500	16	8	0.25	1	4	1	2	4	0.125	2	0.5	2
this study	IM673	Bifidobacterium adolescentis	human intestinal mucosa or faeces		human intestinal mucosa (terminal ileum)	64	64	1024	na	64	128	>256	500	1	8	0.25	1	0.12	1	1	4	1	2	0.5	2
this study	IM714	Bifidobacterium adolescentis	human intestinal mucosa or faeces		human intestinal mucosa (terminal ileum)	128	64	512	na	128	128	128	500	1	8	0.12	1	0.06	1	2	4	0.125	2	0.5	2
this study	IM680	Bifidobacterium adolescentis	human intestinal mucosa or faeces		human intestinal mucosa (terminal ileum)	64	64	512	na	128	128	64	500	1	8	0.12	1	0.06	1	2	4	0.063	2	<0.25	2
this study	IM663	Bifidobacterium adolescentis	human intestinal mucosa or faeces		human intestinal mucosa (terminal ileum)	64	64	512	na	64	128	128	500	2	8	0.25	1	4	1	2	4	0.25	2	0.5	2
this study	IM756	Bifidobacterium adolescentis	human intestinal mucosa or faeces		human intestinal mucosa (terminal ileum)	64	64	512	na	256	128	128	500	1	8	0.12	1	0.06	1	2	4	0.125	2	0.5	2
this study	IM755	Bifidobacterium adolescentis	human intestinal mucosa or faeces		human intestinal mucosa (terminal ileum)	128	64	512	na	128	128	256	500	16	8	0.25	1	0.12	1	2	4	0.063	2	0.5	2
this study	IM760	Bifidobacterium adolescentis	human intestinal mucosa or faeces		human intestinal mucosa (terminal ileum)	256	64	1024	na	256	128	128	500	1	8	0.12	1	0.12	1	2	4	0.063	2	0.5	2
this study	IM775	Bifidobacterium adolescentis	human intestinal mucosa or faeces		human intestinal mucosa (terminal ileum)	256	64	512	na	128	128	256	500	16	8	0.25	1	0.12	1	2	4	0.25	2	0.5	2
this study	IM765	Bifidobacterium adolescentis	human intestinal mucosa or faeces		human intestinal mucosa (terminal ileum)	64	64	256	na	128	128	64	500	1	8	0.12	1	0.12	1	2	4	0.063	2	0.5	2
this study	IM777	Bifidobacterium adolescentis	human intestinal mucosa or faeces		human intestinal mucosa (terminal ileum)	128	64	512	na	128	128	256	500	16	8	0.25	1	0.12	1	2	4	0.25	2	0.5	2
this study	IM757	Bifidobacterium adolescentis	human intestinal mucosa or faeces		human intestinal mucosa (terminal ileum)	64	64	512	na	128	128	64	500	1	8	0.12	1	0.06	1	2	4	0.25	2	0.5	2
this study	IM761	Bifidobacterium adolescentis	human intestinal mucosa or faeces		human intestinal mucosa (terminal ileum)	256	64	1024	na	128	128	128	500	1	8	0.12	1	0.06	1	2	4	0.25	2	0.5	2
this study	IM764	Bifidobacterium adolescentis	human intestinal mucosa or faeces		human intestinal mucosa (ascendens)	64	64	256	na	32	128	64	500	0.5	8	<0.016	1	<0.03	1	1	4	0.125	2	<0.25	2
this study	IM779	Bifidobacterium adolescentis	human intestinal mucosa or faeces		human intestinal mucosa (terminal ileum)	256	64	512	na	128	128	256	500	16	8	0.25	1	0.25	1	2	4	0.125	2	0.5	2
this study	IM767	Bifidobacterium adolescentis	human intestinal mucosa or faeces		human intestinal mucosa (terminal ileum)	128	64	512	na	128	128	256	500	16	8	0.25	1	0.12	1	2	4	0.063	2	1	2
this study	IM763	Bifidobacterium adolescentis	human intestinal mucosa or faeces		human intestinal mucosa (terminal ileum)	128	64	1024	na	256	128	128	500	1	8	0.12	1	0.06	1	2	4	0.125	2	0.5	2
this study	IM758	Bifidobacterium adolescentis	human intestinal mucosa or faeces		human intestinal mucosa (terminal ileum)	128	64	512	na	128	128	256	500	1	8	0.12	1	0.12	1	2	4	0.125	2	0.5	2
this study	IM778	Bifidobacterium adolescentis	human intestinal mucosa or faeces		human intestinal mucosa (terminal ileum)	128	64	512	na	128	128	256	500	16	8	0.25	1	0.12	1	2	4	0.25	2	0.5	2
this study	IM769	Bifidobacterium adolescentis	human intestinal mucosa or faeces		human intestinal mucosa (terminal ileum)	128	64	512	na	64	128	128	500	16	8	0.25	1	0.12	1	2	4	0.25	2	0.5	2
this study	IM793	Bifidobacterium adolescentis	human intestinal mucosa or faeces		human intestinal mucosa (terminal ileum)	64	64	256	na	32	128	64	500	16	8	0.12	1	0.06	1	2	4	0.25	2	0.5	2
this study	IM795	Bifidobacterium adolescentis	human intestinal mucosa or faeces		human intestinal mucosa (terminal ileum)	256	64	1024	na	>256	128	>256	500	1	8	0.25	1	0.25	1	2	4	0.125	2	0.5	2
this study	IM785	Bifidobacterium adolescentis	human intestinal mucosa or faeces		human intestinal mucosa (terminal ileum)	256	64	1024	na	>256	128	>256	500	8	8	0.25	1	0.12	1	4	4	0.125	2	0.5	2
this study	IM780	Bifidobacterium adolescentis	human intestinal mucosa or faeces		human intestinal mucosa (ascendens)	256	64	512	na	256	128	256	500	16	8	0.25	1	0.12	1	2	4	0.125	2	0.5	2
this study	IM781	Bifidobacterium adolescentis	human intestinal mucosa or faeces		human intestinal mucosa (terminal ileum)	128	64	256	na	256	128	128	500	1	8	0.25	1	0.12	1	2	4	<0.032	2	1	2
this study	IM788	Bifidobacterium adolescentis	human intestinal mucosa or faeces		human intestinal mucosa (terminal ileum)	256	64	1024	na	256	128	>256	500	16	8	0.25	1	0.12	1	2	4	0.125	2	0.5	2
this study	IM766	Bifidobacterium adolescentis	human intestinal mucosa or faeces		human intestinal mucosa (caecum)	256	64	1024	na	>256	128	128	500	1	8	0.12	1	0.12	1	2	4	<0.032	2	0.5	2
this study	IM792	Bifidobacterium adolescentis	human intestinal mucosa or faeces		human intestinal mucosa (terminal ileum)	128	64	512	na	64	128	256	500	16	8	0.12	1	0.06	1	2	4	0.125	2	0.5	2
this study	IM776	Bifidobacterium adolescentis	human intestinal mucosa or faeces		human intestinal mucosa (terminal ileum)	256	64	512	na	64	128	256	500	16	8	0.25	1	0.12	1	2	4	0.125	2	0.5	2
this study	IM783	Bifidobacterium adolescentis	human intestinal mucosa or faeces		human intestinal mucosa (terminal ileum)	256	64	1024	na	>256	128	>256	500	16	8	0.25	1	0.12	1	2	4	0.25	2	0.5	2
this study	IM794	Bifidobacterium adolescentis	human intestinal mucosa or faeces		human intestinal mucosa (terminal ileum)	128	64	512	na	256	128	128	500	1	8	0.12	1	0.06	1	2	4	0.125	2	0.5	2
this study	IM796	Bifidobacterium adolescentis	human intestinal mucosa or faeces		human intestinal mucosa (terminal ileum)	128	64	512	na	128	128	256	500	16	8	0.25	1	0.12	1	2	4	0.063	2	0.5	2
this study	IM803	Bifidobacterium adolescentis	human intestinal mucosa or faeces		human intestinal mucosa (terminal ileum)	128	64	1024	na	128	128	128	500	1	8	0.25	1	0.06	1	2	4	0.125	2	0.5	2
this study	IM782	Bifidobacterium adolescentis	human intestinal mucosa or faeces		human intestinal mucosa (terminal ileum)	128	64	512	na	256	128	128	500	2	8	0.12	1	0.06	1	2	4	0.125	2	0.5	2
this study	IM801	Bifidobacterium adolescentis	human intestinal mucosa or faeces		human intestinal mucosa (terminal ileum)	64	64	512	na	256	128	64	500	1	8	0.12	1	0.06	1	2	4	0.063	2	0.5	2
this study	IM789	Bifidobacterium adolescentis	human intestinal mucosa or faeces		human intestinal mucosa (terminal ileum)	128	64	512	na	64	128	32	500	16	8	0.25	1	0.06	1	2	4	0.063	2	0.5	2
this study	IM804	Bifidobacterium adolescentis	human intestinal mucosa or faeces		human intestinal mucosa (terminal ileum)	256	64	512	na	128	128	256	500	16	8	0.25	1	0.12	1	2	4	0.063	2	0.5	2
this study	IM667	Bifidobacterium adolescentis	human intestinal mucosa or faeces		human intestinal mucosa (caecum)	8	64	128	na	64	128	32	500	0.5	8	0.5	1	0.25	1	2	4	0.25	2	1	2
this study	IM797	Bifidobacterium adolescentis	human intestinal mucosa or faeces		human intestinal mucosa (terminal ileum)	64	64	512	na	256	128	128	500	0.5	8	0.06	1	0.06	1	1	4	0.063	2	<0.25	2
this study	IM774	Bifidobacterium animalis	human intestinal mucosa or faeces		human intestinal mucosa (terminal ileum)	256	64	512	na	128	128	256	500	16	8	0.25	1	0.12	1	2	4	0.125	2	0.5	2
this study	IM800	Bifidobacterium animalis	human intestinal mucosa or faeces		human intestinal mucosa (terminal ileum)	128	64	512	na	128	128	>256	500	16	8	0.25	1	0.12	1	2	4	0.125	2	1	2
this study	IM786	Bifidobacterium animalis	human intestinal mucosa or faeces		human intestinal mucosa (terminal ileum)	128	64	512	na	128	128	256	500	16	8	0.25	1	0.25	1	2	4	0.125	2	0.5	2
this study	IM666	Bifidobacterium animalis	human intestinal mucosa or faeces		human intestinal mucosa (terminal ileum)	128	64	512	na	>256	128	256	500	16	8	0.25	1	0.12	1	2	4	0.125	2	0.5	2
this study	IM665	Bifidobacterium animalis	human intestinal mucosa or faeces		human intestinal mucosa (terminal ileum)	128	64	1024	na	256	128	256	500	16	8	0.25	1	0.12	1	2	4	0.25	2	0.5	2
this study	IM960	Bifidobacterium bifidum	human intestinal mucosa or faeces		human intestinal mucosa (ileum), patient with a pinworm	128	64	512	na	128	128	256	500	1	8	0.12	1	0.12	1	1	4	0.063	2	0.5	2
this study	IM784	Bifidobacterium bifidum	human intestinal mucosa or faeces		human intestinal mucosa (terminal ileum)	128	64	512	na	128	128	128	500	16	8	0.25	1	0.12	1	2	4	0.125	2	0.5	2
this study	IM957	Bifidobacterium bifidum	human intestinal mucosa or faeces		human intestinal mucosa (caecum), patient with a pinworm	16	64	128	na	16	128	64	500	1	8	0.12	1	0.06	1	2	4	<0.032	2	0.5	2
this study	IM970	Bifidobacterium longum	human intestinal mucosa or faeces		human intestinal mucosa (caecum)	32	64	256	na	>256	128	64	500	0.5	8	0.06	1	0.06	1	0.5	4	<0.032	2	1	2
this study	IM982	Bifidobacterium longum	human intestinal mucosa or faeces		human intestinal mucosa (ileum), patient with an allergy	32	64	512	na	32	128	128	500	1	8	0.12	1	0.06	1	1	4	0.5	2	<0.25	2
this study	IM964	Bifidobacterium longum	human intestinal mucosa or faeces		human intestinal mucosa (ileum), patient with the Chron's disease	8	64	256	na	8	128	32	500	0.25	8	0.06	1	0.06	1	0.5	4	0.125	2	0.5	2
this study	IM753	Bifidobacterium longum	human intestinal mucosa or faeces		human intestinal mucosa (terminal ileum)	64	64	512	na	128	128	64	500	16	8	0.12	1	0.12	1	2	4	0.125	2	0.5	2
this study	IM949	Bifidobacterium longum	human intestinal mucosa or faeces		human intestinal mucosa (caecum), patient with a pinworm	32	64	256	na	>256	128	64	500	2	8	0.25	1	0.12	1	2	4	1	2	0.5	2
this study	IM802	Bifidobacterium longum	human intestinal mucosa or faeces		human intestinal mucosa (caecum)	128	64	1024	na	64	128	256	500	1	8	0.25	1	0.12	1	4	4	0.5	2	0.5	2
this study	IM682	Bifidobacterium longum	human intestinal mucosa or faeces		human intestinal mucosa (terminal ileum)	16	64	128	na	128	128	32	500	1	8	0.12	1	0.06	1	2	4	<0.032	2	<0.25	2
this study	IM962	Bifidobacterium sp.	human intestinal mucosa or faeces		human intestinal mucosa (ileum), patient with a pinworm	16	64	128	na	16	128	16	500	1	8	0.12	1	0.06	1	2	4	2	2	0.5	2
this study	IM695	Lacticaseibacillus paracasei	human intestinal mucosa or faeces		human intestinal mucosa (colon)	1	32	16	64	16	64	2	16	2	4	0.12	1	0.12	4	4	4	1	4
this study	IM694	Lacticaseibacillus paracasei	human intestinal mucosa or faeces		human intestinal mucosa (ileum), 18-year old patient with the Chron's disease	4	32	32	64	32	64	8	16	2	4	0.12	1	1	4	4	4	1	4
this study	IM693	Lacticaseibacillus paracasei	human intestinal mucosa or faeces		human intestinal mucosa (colon), 15-year old patient with an ulcerative colitis	2	32	16	64	16	64	4	16	2	4	0.25	1	0.12	4	8	4	1	4
this study	IM692	Lacticaseibacillus paracasei	human intestinal mucosa or faeces		human intestinal mucosa (ileum)	2	32	32	64	16	64	4	16	2	4	0.25	1	0.12	4	4	4	1	4
this study	IM696	Lacticaseibacillus paracasei	human intestinal mucosa or faeces		human intestinal mucosa (ileum)	4	32	32	64	16	64	8	16	1	4	0.12	1	0.12	4	4	4	1	4
this study	IM698	Lacticaseibacillus paracasei	human intestinal mucosa or faeces		human intestinal mucosa, patient with an ulcerative colitis	4	32	32	64	16	64	8	16	2	4	0.25	1	0.25	4	8	4	1	4
this study	IM657	Lacticaseibacillus paracasei	human intestinal mucosa or faeces		human intestinal mucosa (colon)	2	32	32	64	8	64	8	16	1	4	0.12	1	0.12	4	8	4	1	4
this study	IM700	Lacticaseibacillus rhamnosus	human intestinal mucosa or faeces		human intestinal mucosa (ileum), 18-year old patient with the Chron's disease	8	16	64	64	16	32	32	16	1	8	0.25	1	1	4	4	4	1	4
this study	IM685	Lacticaseibacillus rhamnosus	human intestinal mucosa or faeces		human intestinal mucosa (colon)	4	16	64	64	32	32	16	16	1	8	0.25	1	1	4	8	4	>16	4
this study	IM654	Lacticaseibacillus rhamnosus	human intestinal mucosa or faeces		human intestinal mucosa (colon)	8	16	128	64	16	32	64	16	1	8	0.25	1	1	4	8	4	1	4
this study	IM699	Lactiplantibacillus plantarum	human intestinal mucosa or faeces		human intestinal mucosa, 15-year old patient	8	16	128	64	64	na	4	32	16	32	0.5	1	2	4	8	8	0.5	2
this study	IM702	Lactiplantibacillus plantarum	human intestinal mucosa or faeces		human intestinal mucosa (ileum)	8	16	256	64	64	na	8	32	16	32	0.5	1	2	4	8	8	0.25	2
this study	IM697	Lactiplantibacillus plantarum	human intestinal mucosa or faeces		human intestinal mucosa (ileum)	4	16	256	64	64	na	8	32	32	32	0.5	1	2	4	8	8	0.5	2
this study	IM656	Lactobacillus gasseri	human intestinal mucosa or faeces		human intestinal mucosa (ileum)	2	16	64	64	16	16	16	16	4	4	0.06	1	2	4	4	4	0.5	1	1	2
this study	IM951	Lactobacillus gasseri	human intestinal mucosa or faeces		human intestinal mucosa (caecum), patient with a pinworm	4	16	128	64	64	16	64	16	4	4	0.25	1	0.5	4	4	4	1	1	1	2
this study	IM689	Limosilactobacillus fermentum	human intestinal mucosa or faeces		human intestinal mucosa (colon), 18-year old patient with the Chron's disease	1	16	64	64	32	64	2	16	8	8	0.5	1	0.06	4	16	4	0.5	2
this study	IM137	Limosilactobacillus fermentum	human intestinal mucosa or faeces		human intestinal mucosa (colon)	2	16	64	64	16	64	8	16	4	8	0.5	1	0.06	4	4	4	0.5	2
this study	IM686	Limosilactobacillus fermentum	human intestinal mucosa or faeces		human intestinal mucosa (ileum), 15-year old patient	2	16	128	64	64	64	2	16	8	8	1	1	0.12	4	16	4	0.5	2
this study	IM688	Limosilactobacillus fermentum	human intestinal mucosa or faeces		human intestinal mucosa (colon), 18-year old patient with the Chron's disease	2	16	64	64	32	64	2	16	4	8	0.25	1	0.06	4	8	4	0.5	2
this study	IM690	Limosilactobacillus fermentum	human intestinal mucosa or faeces		human intestinal mucosa (colon)	2	16	128	64	64	64	4	16	16	8	0.5	1	0.06	4	8	4	0.5	2
this study	IM691	Limosilactobacillus fermentum	human intestinal mucosa or faeces		human intestinal mucosa (ileum)	2	16	64	64	32	64	2	16	16	8	0.5	1	0.06	4	8	4	0.5	2
this study	IM687	Limosilactobacillus fermentum	human intestinal mucosa or faeces		human intestinal mucosa (ileum), patient with an ulcerative colitis	4	16	128	64	64	64	4	16	32	8	1	1	0.25	4	8	4	1	2	>128	na
this study	IM726	Bifidobacterium animalis	human milk or colostrum		human colostrum	32	64	128	na	16	128	64	500	8	8	0.06	1	<0.03	1	2	4	1	2	2	2
this study	IM891	Bifidobacterium breve	human milk or colostrum		human milk	32	64	256	na	32	128	256	500	1	8	0.06	1	0.06	1	2	4	2	2	2	2
this study	IM924	Lacticaseibacillus rhamnosus	human milk or colostrum		human milk	4	16	64	64	16	32	8	16	1	8	0.25	1	1	4	4	4	4	4
this study	IM827	Lacticaseibacillus rhamnosus	human milk or colostrum		human colostrum	4	16	64	64	16	32	4	16	1	8	0.25	1	1	4	8	4	4	4	>128	na
this study	IM860	Lacticaseibacillus rhamnosus	human milk or colostrum		human milk	4	16	64	64	16	32	4	16	1	8	0.25	1	1	4	8	4	2	4
this study	IM817	Lacticaseibacillus rhamnosus	human milk or colostrum		human milk	8	16	64	64	16	32	8	16	2	8	0.25	1	1	4	8	4	2	4
this study	IM855	Lacticaseibacillus rhamnosus/paracasei/casei	human milk or colostrum		human milk	4	32	128	64	64	64	4	16	8	8	0.25	1	0.06	4	8	4	0.5	4
this study	IM943	Lactiplantibacillus plantarum	human milk or colostrum		human milk	4	16	128	64	64	na	4	32	32	32	0.5	1	0.12	4	4	8	4	2	>128	na
this study	IM918	Lactobacillus gasseri	human milk or colostrum		human milk	4	16	128	64	8	16	32	16	2	4	0.12	1	8	4	4	4	0.5	1	1	2
this study	IM926	Lactobacillus gasseri	human milk or colostrum		human milk	2	16	64	64	4	16	128	16	2	4	0.25	1	8	4	4	4	0.5	1	1	2
this study	IM852	Lactobacillus gasseri	human milk or colostrum		human milk	2	16	256	64	8	16	8	16	1	4	0.12	1	4	4	4	4	1	1	1	2
this study	IM820	Lactobacillus gasseri	human milk or colostrum		human milk	4	16	128	64	4	16	16	16	2	4	0.25	1	4	4	4	4	1	1	1	2
this study	IM853	Lactobacillus gasseri	human milk or colostrum		human milk	2	16	128	64	4	16	16	16	2	4	0.12	1	4	4	4	4	1	1	2	2
this study	IM890	Lactobacillus gasseri	human milk or colostrum		human milk	1	16	16	64	2	16	8	16	4	4	0.03	1	2	4	4	4	1	1	0.5	2
this study	IM889	Lactobacillus gasseri	human milk or colostrum		human milk	4	16	128	64	8	16	32	16	2	4	0.25	1	8	4	4	4	1	1	1	2
this study	IM887	Lactobacillus gasseri	human milk or colostrum		human milk	2	16	64	64	4	16	16	16	2	4	0.12	1	4	4	2	4	1	1	1	2
this study	IM821	Lactobacillus gasseri	human milk or colostrum		human milk	2	16	64	64	2	16	16	16	2	4	0.12	1	4	4	4	4	1	1	1	2
this study	IM886	Lactobacillus gasseri	human milk or colostrum		human milk	2	16	64	64	8	16	16	16	2	4	0.12	1	8	4	4	4	1	1	1	2
this study	IM854	Lactobacillus gasseri	human milk or colostrum		human milk	4	16	128	64	16	16	16	16	2	4	0.25	1	8	4	4	4	1	1	1	2
this study	IM856	Lactobacillus gasseri	human milk or colostrum		human milk	2	16	128	64	2	16	8	16	2	4	0.12	1	4	4	4	4	1	1	1	2
this study	IM814	Lactobacillus gasseri	human milk or colostrum		human milk	1	16	16	64	1	16	16	16	2	4	0.03	1	4	4	4	4	0.5	1	1	2
this study	IM816	Lactobacillus gasseri	human milk or colostrum		human milk	8	16	128	64	8	16	32	16	2	4	0.12	1	0.5	4	4	4	0.5	1	2	2
this study	IM872	Lactobacillus gasseri	human milk or colostrum		human milk	4	16	64	64	4	16	32	16	2	4	0.12	1	4	4	4	4	0.5	1	2	2
this study	IM725	Lactobacillus gasseri	human milk or colostrum		human colostrum	2	16	64	64	16	16	16	16	1	4	0.12	1	0.12	4	4	4	0.5	1	2	2
this study	IM826	Lactobacillus gasseri	human milk or colostrum		human milk	2	16	64	64	4	16	8	16	1	4	0.12	1	8	4	4	4	0.5	1	1	2
this study	IM873	Lactobacillus gasseri	human milk or colostrum		human milk	2	16	64	64	2	16	32	16	2	4	0.12	1	2	4	4	4	0.5	1	1	2
this study	IM825	Lactobacillus gasseri	human milk or colostrum		human milk	2	16	64	64	8	16	16	16	1	4	<0.016	1	0.25	4	2	4	0.25	1	2	2
this study	IM824	Lactobacillus gasseri	human milk or colostrum		human milk	2	16	64	64	8	16	8	16	2	4	0.12	1	8	4	4	4	0.5	1	1	2
this study	IM822	Lactobacillus gasseri	human milk or colostrum		human milk	2	16	64	64	8	16	8	16	1	4	0.06	1	4	4	4	4	0.5	1	1	2
this study	IM823	Lactobacillus gasseri	human milk or colostrum		human milk	2	16	64	64	8	16	16	16	2	4	0.12	1	8	4	4	4	0.5	1	1	2
this study	IM888	Lactobacillus gasseri	human milk or colostrum		human milk	1	16	16	64	2	16	8	16	2	4	0.03	1	4	4	4	4	0.5	1	1	2
this study	IM862	Lactobacillus gasseri	human milk or colostrum		human milk	2	16	64	64	8	16	16	16	4	4	0.12	1	8	4	4	4	0.5	1	1	2
this study	IM875	Lactobacillus gasseri/johnsonii	human milk or colostrum		human milk	2	16	128	64	16	16	16	16	2	4	0.12	1	4	4	8	4	1	1	1	2
this study	IM859	Lactobacillus gasseri/johnsonii	human milk or colostrum		human milk	2	16	128	64	16	16	16	16	4	4	0.12	1	8	4	4	4	1	1	2	2
this study	IM845	Ligilactobacillus salivarius	human milk or colostrum		human milk	4	16	128	64	32	64	4	16	1	8	0.25	1	0.12	4	2	4	2	4	>128	na
this study	IM915	Limosilactobacillus fermentum	human milk or colostrum		human milk	2	16	64	64	32	64	2	16	4	8	0.25	1	0.06	4	8	4	2	2
this study	IM916	Limosilactobacillus fermentum	human milk or colostrum		human milk	2	16	64	64	32	64	2	16	4	8	0.25	1	0.06	4	4	4	2	2
this study	IM851	Limosilactobacillus fermentum	human milk or colostrum		human colostrum	2	16	64	64	32	64	2	16	4	8	0.25	1	0.06	4	4	4	1	2
this study	IM850	Limosilactobacillus fermentum	human milk or colostrum		human milk	1	16	64	64	32	64	1	16	4	8	0.25	1	0.06	4	4	4	1	2
this study	IM857	Limosilactobacillus fermentum	human milk or colostrum		human colostrum	2	16	64	64	32	64	2	16	4	8	0.25	1	0.06	4	4	4	0.5	2
this study	IM847	Limosilactobacillus fermentum	human milk or colostrum		human milk	1	16	64	64	16	64	2	16	4	8	0.25	1	0.06	4	4	4	1	2
this study	IM846	Limosilactobacillus fermentum	human milk or colostrum		human milk	2	16	64	64	32	64	4	16	4	8	0.25	1	0.06	4	8	4	1	2
this study	IM848	Limosilactobacillus fermentum	human milk or colostrum		human milk	4	16	64	64	32	64	4	16	4	8	0.25	1	0.06	4	8	4	1	2	>128	na
this study	IM815	Limosilactobacillus fermentum	human milk or colostrum		human milk	2	16	64	64	32	64	2	16	8	8	0.25	1	0.06	4	8	4	0.5	2	>128	na
this study	IM710	Limosilactobacillus fermentum	human milk or colostrum		human colostrum	2	16	128	64	32	64	2	16	8	8	0.25	1	0.06	4	4	4	0.5	2
this study	IM867	Limosilactobacillus fermentum	human milk or colostrum		human milk	2	16	64	64	32	64	2	16	8	8	0.25	1	0.06	4	8	4	0.5	2
this study	IM864	Limosilactobacillus fermentum	human milk or colostrum		human milk	2	16	64	64	32	64	2	16	8	8	0.25	1	0.06	4	8	4	0.5	2
this study	IM865	Limosilactobacillus fermentum	human milk or colostrum		human milk	2	16	128	64	32	64	2	16	4	8	0.25	1	0.06	4	8	4	0.5	2
this study	IM866	Limosilactobacillus fermentum	human milk or colostrum		human milk	2	16	64	64	16	64	2	16	4	8	0.25	1	0.06	4	2	4	0.5	2
this study	IM858	Limosilactobacillus fermentum	human milk or colostrum		human milk	2	16	64	64	32	64	2	16	4	8	0.25	1	0.06	4	4	4	1	2
this study	IM945	Limosilactobacillus fermentum	human milk or colostrum		human milk	2	16	64	64	32	64	2	16	8	8	0.25	1	0.12	4	8	4	0.5	2
this study	IM818	Limosilactobacillus fermentum	human milk or colostrum		human milk	2	16	64	64	32	64	2	16	8	8	0.5	1	0.06	4	8	4	1	2
this study	IM844	Limosilactobacillus reuteri	human milk or colostrum		human milk	1	8	64	64	16	64	1	16	>64	32	0.5	1	0.12	4	4	4	>16	2
this study	IM843	Limosilactobacillus reuteri	human milk or colostrum		human milk	2	8	64	64	16	64	1	16	>64	32	0.5	1	0.12	4	4	4	>16	2
this study	IM706	Pediococcus acidilactici/pentosaceus/lolli	human milk or colostrum		human colostrum	8	16	256	64	128	64	16	8	32	8	1	1	0.12	1	8	4	4	4
this study	IM705	Pediococcus acidilactici/pentosaceus/lolli	human milk or colostrum		human colostrum	8	16	512	64	128	64	32	8	32	8	1	1	0.12	1	8	4	4	4
this study	IM715	Pediococcus acidilactici/pentosaceus/lolli	human milk or colostrum		human colostrum	8	16	256	64	128	64	8	8	32	8	0.5	1	0.12	1	4	4	4	4
this study	IM704	Pediococcus acidilactici/pentosaceus/lolli	human milk or colostrum		human colostrum	8	16	512	64	128	64	16	8	32	8	1	1	0.12	1	8	4	4	4
this study	IM719	Pediococcus acidilactici/pentosaceus/lolli	human milk or colostrum		human colostrum	8	16	256	64	64	64	16	8	32	8	0.5	1	0.12	1	8	4	4	4
this study	IM720	Pediococcus acidilactici/pentosaceus/lolli	human milk or colostrum		human colostrum	16	16	256	64	128	64	32	8	64	8	1	1	0.25	1	8	4	4	4
this study	IM721	Pediococcus acidilactici/pentosaceus/lolli	human milk or colostrum		human colostrum	16	16	256	64	64	64	16	8	32	8	1	1	0.12	1	8	4	4	4
this study	IM718	Pediococcus acidilactici/pentosaceus/lolli	human milk or colostrum		human colostrum	8	16	256	64	128	64	16	8	32	8	1	1	0.12	1	8	4	4	4
this study	IM112	Lactiplantibacillus plantarum	feed additives	CNCM MA40/5B-p	feed additive Enterosan	2	16	64	64	32	na	4	32	16	32	0.5	1	4	4	4	8	0.5	2
this study	IM109	Limosilactobacillus reuteri	feed additives	CNCM MA28/6E-g	feed additive Enterosan	1	8	64	64	16	64	1	16	8	32	0.5	1	0.12	4	8	4	2	2
this study	IM230	Loigolactobacillus coryniformis	feed additives		commercial strain for silage	4	16	128	64	32	64	4	16	4	8	0.5	1	0.25	4	4	4	0.5	4
this study	IM1342	Bifidobacterium animalis	probiotic strains	W52	dietary supplement OMNi BiOTiC PANDA, Institut AllergoSan, Germany	8	64	64	na	32	128	8	500	2	8	0.25	1	<0.03	1	<0.12	4	0.25	2	0.5	2
this study	IM1114	Bifidobacterium animalis subsp. lactis	probiotic strains		fresh cheese, Austria	128	64	512	na	32	128	16	500	16	8	0.06	1	<0.03	1	2	4	0.25	2	1	2
this study	IM558	Bifidobacterium animalis subsp. lactis	probiotic strains		dietary supplement Yogermina, Dietetics Pharma, Italy	256	64	512	na	128	128	>256	500	8	8	0.25	1	<0.03	1	2	4	0.125	2	0.5	2
this study	IM559	Bifidobacterium animalis subsp. lactis	probiotic strains		dietary supplement Gr8 Dophilus, Now Foods	256	64	256	na	64	128	64	500	8	8	0.25	1	<0.03	1	2	4	0.25	2	0.5	2
this study	IM560	Bifidobacterium animalis subsp. lactis	probiotic strains	ATCC SD 5674	dietary supplement Treflor Gocce	64	64	256	na	64	128	64	500	16	8	0.25	1	0.12	1	2	4	0.125	2	0.5	2
this study	IM1398	Bifidobacterium animalis subsp. lactis	probiotic strains	W51	dietary supplement Omni Biotic stress repair, Institut AllergoSan, Germany	64	64	256	na	64	128	32	500	8	8	0.06	1	<0.03	1	1	4	0.25	2	0.5	2
this study	IM1392	Bifidobacterium animalis subsp. lactis	probiotic strains	A026	dietary supplement Jamieson Probiotic 30 Billion, Canada	64	64	512	na	64	128	128	500	8	8	0.06	1	0.06	1	1	4	0.5	2	0.5	2
this study	IM1396	Bifidobacterium bifidum	probiotic strains	A058	dietary supplement Jamieson Probiotic 30 Billion, Canada	64	64	512	na	32	128	256	500	1	8	0.12	1	0.12	1	2	4	0.125	2	1	2
this study	IM1337	Bifidobacterium longum	probiotic strains	PXN® 27™	dietary supplement Bio-Kult infantis, ADM Protexin Limited, UK	4	64	32	na	16	128	16	500	1	8	0.25	1	0.06	1	1	4	0.063	2	0.5	2
this study	IM807	Enterococcus durans	probiotic strains		dietary supplement Probikum 7 Forte, Herbapharma Ltd., Hungary	64	32	1024	1024	128	128	32	1024	0.5	4	>8	4	>16	4	8	16	4	2	1	4	8	4
this study	IM314	Enterococcus faecium	probiotic strains	SF68, NCIMB 10415	dietary supplement PanAcido®, Oriola, Finland	16	32	512	1024	64	128	16	1024	0.25	4	8	4	4	4	4	16	2	2	1	4	4	4
this study	IM312	Enterococcus faecium	probiotic strains		yogurt Gaio®, Arla Foods, Viby, Denmark	8	32	128	1024	32	128	8	1024	0.5	4	8	4	0.5	4	4	16	1	2	1	4	2	4
this study	IM573	Lacticaseibacillus casei	probiotic strains	CNCM I-1572	dietary supplement Enterolactis Plus, SOFAR S.p.a., Italy	8	32	128	64	32	64	16	16	2	4	1	1	1	4	8	4	2	4
this study	IM574	Lacticaseibacillus casei	probiotic strains		dietary supplement BactoFlor baby, Intercell Pharma GmbH, Germany	4	32	128	64	32	64	8	16	1	4	0.5	1	0.5	4	8	4	1	4
this study	IM831	Lacticaseibacillus casei	probiotic strains	431®	dietary supplement Lactoflorene Plus, MONTEFARMACO, Italy	8	32	64	64	64	64	16	16	1	4	0.25	1	0.12	4	8	4	2	4
this study	IM806	Lacticaseibacillus casei	probiotic strains		dietary supplement Cranmax Probio, Metabolic Maintenance, USA	1	32	32	64	16	64	2	16	2	4	0.25	1	4	4	8	4	1	4
this study	IM1380	Lacticaseibacillus casei	probiotic strains	Lc-11	dietary supplement Now Probiotic-10	1	32	32	64	16	64	2	16	2	4	0.25	1	4	4	8	4	1	4	>128	na
this study	IM579	Lacticaseibacillus paracasei	probiotic strains	NIZO 3672, W20	dietary supplement Waya AB, Medis d.o.o., Slovenia	16	32	128	64	16	64	32	16	2	4	0.25	1	0.25	4	4	4	1	4
this study	IM836	Lacticaseibacillus paracasei	probiotic strains		milk drink Bene.si	16	32	256	64	64	64	32	16	1	4	0.25	1	0.25	4	4	4	2	4
this study	IM1391	Lacticaseibacillus paracasei	probiotic strains	W20	dietary supplement Omni Biotic stress repair, Institut AllergoSan, Germany	2	32	32	64	16	64	4	16	2	4	0.25	1	0.12	4	8	4	2	4
this study	IM1395	Lacticaseibacillus paracasei	probiotic strains	DSM 24733	dietary supplement Vivomixx, Switzerland	4	32	64	64	16	64	4	16	2	4	0.25	1	0.12	4	8	4	2	4
this study	IM1458	Lacticaseibacillus paracasei/casei	probiotic strains	HA-108 (BCCM/LMG S-24115)	dietary supplement EnteroDophilus®, Pegaso, Italy	8	32	64	64	32	64			2	4	<0.12	1	0.5	4	8	4	0.5	4	>8	na
this study	IM660	Lacticaseibacillus rhamnosus	probiotic strains	SP1, DSM 21690	dietary supplement Probalans Baby, PharmaS d.o.o., Croatia	2	16	32	64	8	32	4	16	1	8	0.5	1	1	4	8	4	2	4
this study	IM563	Lactiplantibacillus plantarum	probiotic strains	P17630	dietary supplement Floretrix, Alfasigma S.p.A., Italy	8	16	128	64	64	na	8	32	8	32	1	1	4	4	4	8	0.5	2
this study	IM659	Lactiplantibacillus plantarum	probiotic strains	LP115®, DSM 22266	dietary supplement Prolife, ZETA Farmaceutici S.p.A., Italy	8	16	128	64	64	na	8	32	16	32	1	1	16	4	8	8	0.5	2
this study	IM870	Lactiplantibacillus plantarum	probiotic strains	SGL07, DSMZ-25767	dietary supplement Flormech Defence, Gianluca Mech, Italy	8	16	256	64	64	na	8	32	16	32	0.5	1	4	4	8	8	0.5	2
this study	IM1382	Lactiplantibacillus plantarum	probiotic strains	W62	dietary supplement Omni Biotic stress repair, Institut AllergoSan, Germany	16	16	128	64	128	na	32	32	16	32	0.5	1	8	4	8	8	0.5	2
this study	IM1394	Lactiplantibacillus plantarum	probiotic strains	DSM 24730	dietary supplement Vivomixx, Switzerland	8	16	128	64	64	na	8	32	32	32	0.5	1	16	4	8	8	0.5	2
this study	IM808	Lactobacillus acidophilus	probiotic strains		dietary supplement Cranmax Probio, Metabolic Maintenance, USA	<0.5	16	4	64	<0.5	16	2	16	0.5	4	0.5	1	1	4	4	4	<0.032	1	0.5	2
this study	IM304	Lactobacillus acidophilus	probiotic strains	La5, DSM 13241	probiotic culture N-utrish®, Chr. Hansen, Denmark	4	16	32	64	4	16	8	16	0.25	4	0.25	1	1	4	4	4	1	1	0.5	2
this study	IM552	Lactobacillus acidophilus	probiotic strains	DDS-1	dietary supplement FloraZym, Nutrigea, San Marino	4	16	64	64	4	16	4	16	1	4	0.12	1	1	4	4	4	1	1	0.5	2
this study	IM1385	Lactobacillus acidophilus	probiotic strains	DSM 24735	dietary supplement Vivomixx, Switzerland	2	16	32	64	4	16	4	16	0.5	4	0.12	1	0.5	4	4	4	1	1	0.5	2
this study	IM1383	Lactobacillus acidophilus	probiotic strains	W22	dietary supplement Omni Biotic stress repair, Institut AllergoSan, Germany	4	16	64	64	4	16	8	16	0.25	4	0.12	1	1	4	4	4	1	1	1	2
this study	IM354	Lactobacillus delbrueckii subsp. bulgaricus	probiotic strains	Biofank	dietary supplement Biofank, BioPlus	4	16	64	16	16	16	8	16	2	4	0.5	1	0.25	4	2	4	0.25	2	0.5	2
this study	IM1460	Lactobacillus gallinarum	probiotic strains	HA-122 (BCCM/LMG S-24802)	dietary supplement EnteroDophilus®, Pegaso, Italy	8	16	64	64	16	16			4	4	<0.12	1	2	4	4	4	1	1	1	2
this study	IM1381	Lactococcus lactis	probiotic strains	W19	dietary supplement Omni Biotic stress repair, Institut AllergoSan, Germany	<0.5	32	4	64	8	32	1	8	0.25	4	0.25	1	0.12	1	4	8	0.25	2	0.5	4
this study	IM565	Limosilactobacillus reuteri	probiotic strains	Protectis	dietary supplement BioGaia, Sweden	4	8	128	64	32	64	4	16	>64	32	1	1	0.25	4	8	4	>16	2	>8	na
this study	IM1098	Lacticaseibacillus casei	starter cultures		cheese Edamec Mu, Ljubljanske mlekarne, Slovenia	2	32	32	64	16	64	4	16	1	4	0.12	1	0.12	4	4	4	4	4
this study	IM1474	Lacticaseibacillus paracasei	starter cultures		sourdough starter culture Sacco B-7, Italy	2	32	32	64	16	64	4	16	1	4	0.12	1	0.12	4	4	4	4	4	>128	na
this study	IM1433	Lacticaseibacillus rhamnosus	starter cultures		yogurt starter culture BOLGARI, Natural Probiotic Selection, Selur Pharma, Bulgaria	2	16	16	64	>256	32	4	16	0.5	8	>8	1	>16	4	4	4	2	4	>128	na
this study	IM1422	Lactiplantibacillus plantarum	starter cultures		meat starter culture Nitrostart G, Hagesüd, Germany	4	16	64	64	64	na	4	32	16	32	0.5	1	1	4	8	8	2	2	>128	na
this study	IM1468	Lactiplantibacillus plantarum	starter cultures		sourdough starter culture Sacco MBP, Italy	8	16	128	64	64	na	8	32	16	32	0.5	1	4	4	8	8	0.5	2	>128	na
this study	IM1472	Lactiplantibacillus plantarum	starter cultures		sourdough starter culture Sacco B-7, Italy	4	16	128	64	64	na	4	32	16	32	0.5	1	0.06	4	8	8	2	2	>128	na
this study	IM1469	Lactiplantibacillus plantarum	starter cultures		sourdough starter culture Sacco MBP, Italy	8	16	128	64	64	na	32	32	16	32	0.5	1	0.06	4	8	8	4	2	>128	na
this study	IM1406	Lactobacillus acidophilus	starter cultures		starter culture for fresh curd cheese Hobbythek Quarkkultur, Lavita, Germany	2	16	32	64	4	16	2	16	0.5	4	0.12	1	0.5	4	4	4	1	1	1	2
this study	IM1477	Lactobacillus acidophilus	starter cultures		sourdough starter culture Sacco B-7, Italy	4	16	64	64	8	16	8	16	1	4	0.12	1	4	4	4	4	1	1	0.5	2
this study	IM1092	Lactobacillus delbrueckii	starter cultures		fresh cheese, Austria	2	16	16	16	2	16	2	16	1	4	0.06	1	0.06	4	2	4	0.25	2	1	2
this study	IM1404	Lactobacillus delbrueckii subsp. bulgaricus	starter cultures		yogurt starter culture DELVO YOG SVV-131, DSM	<0.5	16	4	16	1	16	<0.5	16	0.5	4	<0.016	1	<0.03	4	2	4	0.125	2	0.5	2
this study	IM1401	Lactobacillus delbrueckii subsp. bulgaricus	starter cultures		yogurt starter culture F-DVS YF-L812 Yo-Flex®, Chr. Hansen, Denmark	2	16	64	16	16	16	8	16	2	4	0.03	1	0.06	4	4	4	0.125	2	<0.25	2
this study	IM1431	Lactobacillus gasseri	starter cultures		yogurt starter culture BOLGARI, Natural Probiotic Selection, Selur Pharma, Bulgaria	2	16	32	64	4	16	8	16	4	4	0.06	1	2	4	4	4	1	1	2	2
this study	IM1446	Lactobacillus helveticus	starter cultures		yogurt starter culture Authentic Bulgarian yoghurt starter, Starterculturen, the Netherlands	<0.5	16	8	16	1	16	<0.5	16	2	4	0.03	1	1	4	2	4	0.5	2	<0.25	2
this study	IM44	Lactococcus lactis	starter cultures	CAa 120	Cheddar starter culture, Chr. Hansen, Denmark	2	32	4	64	16	32	4	8	0.25	4	1	1	0.12	1	2	8	0.25	2	0.5	4
this study	IM832	Lactococcus lactis	starter cultures		Activia yogurt drink, Danone, France	4	32	4	64	32	32	4	8	0.5	4	0.5	1	0.12	1	4	8	1	2	0.5	4
this study	IM1370	Lactococcus lactis	starter cultures		fresh curd cheese, Podjed, Slovenia (culture Danisco CHOOZIT Probat 222 LYO)	<0.5	32	<2	64	4	32	<0.5	8	0.25	4	0.5	1	0.5	1	2	8	0.25	2	<0.25	4
this study	IM1371	Lactococcus lactis	starter cultures		cheese with herbs, Podjed, Slovenia (culture Danisco CHOOZIT FT 001)	2	32	16	64	32	32	16	8	0.5	4	0.25	1	0.5	1	4	8	0.5	2	0.5	4
this study	IM1372	Lactococcus lactis	starter cultures		fresh curd cheese, Loške mlekarne, Slovenia (culture Chr Hansen CHN-19)	1	32	4	64	8	32	8	8	0.25	4	0.25	1	0.5	1	4	8	0.5	2	<0.25	4
this study	IM1379	Lactococcus lactis	starter cultures		fresh curd cheese, Pustotnik, Slovenia (culture Chr Hansen CHN-22)	1	32	8	64	32	32	2	8	0.25	4	1	1	0.5	1	4	8	0.5	2	<0.25	4
this study	IM1375	Lactococcus lactis	starter cultures		fresh curd cheese, Planika, Slovenia (culture Chr Hansen CHN-11, Chr Hansen R 704)	2	32	8	64	16	32	8	8	0.25	4	0.5	1	0.25	1	2	8	0.25	2	<0.25	4
this study	IM1428	Lactococcus lactis	starter cultures		starter culture for kefir Kefirferment, Natural Probiotic Selection, United Kingdom	1	32	4	64	16	32	4	8	0.25	4	0.25	1	0.25	1	4	8	0.5	2	<0.25	4
this study	IM1467	Lactococcus lactis	starter cultures		sourdough starter culture Sacco MBP, Italy	1	32	32	64	16	32	16	8	2	4	0.25	1	0.12	1	4	8	0.5	2	0.5	4
this study	IM1466	Lactococcus lactis	starter cultures		sourdough starter culture Sacco MBP, Italy	4	32	16	64	64	32	8	8	0.5	4	0.25	1	0.12	1	4	8	1	2	0.5	4
this study	IM241	Lactococcus lactis subsp. cremoris	starter cultures	DSM 20069, ATCC 19257, HP	culture collection DSM, reference strain	64	32	256	64	256	32	>256	8	1	4	8	1	>16	1	4	8	1	2	1	4
this study	IM1449	Lactococcus lactis subsp. cremoris	starter cultures		starter culture Fromage fraise en fraisselle, cottage cheese, Starterculturen, the Netherlands	<0.5	32	<2	64	2	32	<0.5	8	0.25	4	0.12	1	0.12	1	2	8	0.5	2	<0.25	4
this study	IM1452	Latilactobacillus sakei	starter cultures		meat starter culture Primal® SK natur, Van Hees, Starterculturen, the Netherlands	16	16	32	64	64	64	16	16	2	8	0.5	1	2	4	4	4	8	4	64	na
this study	IM1378	Leuconostoc mesenteroides	starter cultures		fresh curd cheese, Loške mlekarne, Slovenia (culture Chr Hansen CHN-19)	<0.5	16	4	16	4	64	<0.5	8	2	8	0.5	1	0.5	1	2	4	1	2
this study	IM1373	Leuconostoc mesenteroides	starter cultures		fresh curd cheese, Planika, Slovenia (culture Chr Hansen CHN-11, Chr Hansen R 704)	<0.5	16	16	16	8	64	<0.5	8	4	8	0.5	1	0.25	1	8	4	1	2
this study	IM1436	Leuconostoc pseudomesenteroides	starter cultures		starter culture for fresh curd cheese Hobbythek Quarkkultur, Lavita, Germany	<0.5	16	16	16	8	64	1	8	1	8	0.12	1	<0.03	1	4	4	0.25	2	>128	na
this study	IM1471	Levilactobacillus brevis	starter cultures		sourdough starter culture Sacco B-7, Italy	1	16	64	64	16	64	2	16	32	8	0.5	1	16	4	8	4	8	2	>128	na
this study	IM1451	Staphylococcus carnosus	starter cultures		meat starter culture Bitec LS 25, Starterculturen, the Netherlands	<0.5	4	<2	16	4	8	<0.5	8	0.25	2	0.25	1	0.25	4	4	4	0.5	1	0.5	4	0.25	na
this study	IM1453	Staphylococcus carnosus	starter cultures		meat starter culture Primal® SK natur, Van Hees, Starterculturen, the Netherlands	<0.5	4	<2	16	2	8	<0.5	8	0.5	2	0.5	1	0.5	4	4	4	0.5	1	<0.25	4	0.5	na
this study	IM1455	Staphylococcus carnosus	starter cultures		starter culture Gedroogde Viili starter, Starterculturen, the Netherlands	<0.5	4	<2	16	4	8	<0.5	8	0.5	2	0.5	1	0.25	4	4	4	0.5	1	<0.25	4	0.5	na
this study	IM1435	Staphylococcus epidermidis	starter cultures		starter culture for kefir Kefirferment, Natural Probiotic Selection, United Kingdom	2	4	32	16	256	8	8	8	2	2	>8	1	>16	4	16	4	0.25	1	2	4
this study	IM1369	Streptococcus thermophilus	starter cultures		cheese Martin, Pustotnik, Slovenia (culture Clerici Sacco Y078)	8	32	64	na	16	64	8	8	1	4	0.5	2	0.12	2	2	4	<0.032	2	0.5	4
this study	IM1368	Streptococcus thermophilus	starter cultures		cheese Pustotnik, Slovenia (culture Clerici Sacco MT 092)	4	32	64	na	32	64	8	8	0.25	4	0.5	2	0.06	2	2	4	0.063	2	<0.25	4
this study	IM1377	Streptococcus thermophilus	starter cultures		cheese with herbs, Podjed, Slovenia (culture Danisco CHOOZIT FT 001)	2	32	16	na	16	64	4	8	1	4	0.5	2	0.12	2	4	4	<0.032	2	<0.25	4
this study	IM1418	Streptococcus thermophilus	starter cultures		starter culture Ryazhenka, Lactina, Bulgaria	<0.5	32	<2	na	<0.5	64	<0.5	8	0.25	4	<0.016	2	<0.03	2	2	4	0.063	2	<0.25	4
this study	IM1417	Streptococcus thermophilus	starter cultures		starter culture for kefir Kefirferment, Natural Probiotic Selection, United Kingdom	<0.5	32	<2	na	4	64	<0.5	8	0.25	4	0.03	2	<0.03	2	2	4	0.125	2	<0.25	4
this study	IM1416	Streptococcus thermophilus	starter cultures		yogurt starter culture YO-MIX® 896 FRO, Danisco	4	32	64	na	16	64	8	8	0.5	4	0.12	2	0.25	2	2	4	1	2	1	4
this study	IM1413	Streptococcus thermophilus	starter cultures		yogurt starter culture BOLGARI, Natural Probiotic Selection, Selur Pharma, Bulgaria	<0.5	32	4	na	4	64	2	8	0.5	4	0.06	2	0.06	2	2	4	0.063	2	<0.25	4
this study	IM1415	Streptococcus thermophilus	starter cultures		yogurt starter culture DELVO YOG SVV-131, DSM	1	32	16	na	4	64	2	8	0.25	4	0.06	2	<0.03	2	2	4	0.125	2	<0.25	4
this study	IM1414	Streptococcus thermophilus	starter cultures		yogurt starter culture F-DVS YF-L812 Yo-Flex®, Chr. Hansen, Denmark	2	32	32	na	16	64	4	8	0.5	4	0.12	2	0.06	2	2	4	0.25	2	0.5	4
this study	IM1440	Streptococcus thermophilus	starter cultures		fresh curd cheese Gabrškov, Slovenia (culture SACCO Lyofast ST 046)	4	32	32	na	16	64	8	8	1	4	0.25	2	0.06	2	4	4	0.25	2	0.5	4
this study	IM1447	Streptococcus thermophilus	starter cultures		Authentic Bulgarian yoghurt starter, Starterculturen, the Netherlands	2	32	16	na	8	64	4	8	0.5	4	0.06	2	<0.03	2	2	4	0.25	2	<0.25	4
this study	IM1463	Lactococcus lactis	protective cultures		protective meat culture Sacco Lyocarni BMX-37, Italy	<0.5	32	<2	64	8	32	1	8	0.25	4	0.25	1	0.12	1	2	8	0.5	2	<0.25	4
this study	IM1462	Staphylococcus carnosus	protective cultures		protective meat culture Sacco Lyocarni BMX-37, Italy	<0.5	4	<2	16	4	8	<0.5	8	0.5	2	0.5	1	0.5	4	4	4	0.5	1	0.5	4	1	na
this study	IM1461	Staphylococcus xylosus	protective cultures		protective meat culture Sacco Lyocarni BMX-37, Italy	<0.5	4	<2	16	2	8	<0.5	8	0.5	2	0.5	1	0.25	4	4	4	1	1	1	4	1	na
this study	IM1317	Enterococcus durans	non-starter strains		cheese form cow's milk, Zlatar, 45 days, Zoran Trmčić, Serbia (raw milk, artisanal)	8	32	16	1024	32	128	8	1024	0.5	4	0.25	4	0.25	4	8	16	2	2	0.5	4	1	4
this study	IM1303	Enterococcus durans	non-starter strains		cheese Kozovč, Pustotnik, Slovenia (pasteurised/thermised milk, starter cultures)	4	32	16	1024	32	128	4	1024	0.5	4	0.12	4	0.25	4	8	16	1	2	0.5	4	1	4
this study	IM1304	Enterococcus durans	non-starter strains		cheese Volbenk, Pustotnik, Slovenia (pasteurised/thermised milk, starter cultures)	8	32	16	1024	32	128	8	1024	0.5	4	0.12	4	0.25	4	8	16	1	2	0.5	4	1	4
this study	IM1316	Enterococcus faecalis	non-starter strains		cheese form cow's milk, Zlatar, 2 months, Dragoman Kovačević, Serbia (raw milk, artisanal)	16	32	64	1024	128	128	64	1024	0.5	4	1	4	2	4	4	16	2	2	2	4	1	4
this study	IM1311	Enterococcus faecalis	non-starter strains		non-fermented goat buttermilk, Simon, Slovenia (raw milk, artisanal)	32	32	128	1024	128	128	128	1024	0.5	4	2	4	2	4	8	16	1	2	1	4	2	4
this study	IM1310	Enterococcus faecalis	non-starter strains		non-fermented goat butter, Simon, Slovenia (raw milk, artisanal)	64	32	128	1024	128	128	64	1024	0.5	4	2	4	2	4	8	16	1	2	1	4	1	4
this study	IM1300	Enterococcus faecalis	non-starter strains		fresh curd cheese, Podjed, Slovenia (pasteurised/thermised milk, starter cultures)	16	32	64	1024	128	128	128	1024	1	4	1	4	16	4	8	16	2	2	1	4	2	4
this study	IM1318	Enterococcus faecalis	non-starter strains		cheese form cow's milk, Zlatar, 45 days, Zoran Trmčić, Serbia (raw milk, artisanal)	64	32	128	1024	128	128	128	1024	1	4	1	4	>16	4	8	16	2	2	2	4	1	4
this study	IM1309	Enterococcus faecium	non-starter strains		ewe's cheese, Sjenički, 2 months, Eldin Mušovič, Serbia (raw milk, artisanal)	16	32	128	1024	64	128	8	1024	0.5	4	2	4	0.5	4	4	16	0.25	2	1	4	1	4
this study	IM1107	Lacticaseibacillus casei	non-starter strains		cheese Livada, Pomurske mlekarne, Slovenia (pasteurised/thermised milk, starter cultures)	2	32	32	64	16	64	4	16	1	4	0.12	1	0.06	4	4	4	1	4
this study	IM1103	Lacticaseibacillus casei	non-starter strains		ewe's cheese Bovški, Sirarstvo Ostan, Slovenia (raw milk, artisanal)	16	32	128	64	32	64	32	16	1	4	0.25	1	0.25	4	8	4	2	4
this study	IM1106	Lacticaseibacillus casei	non-starter strains		cheese Ementalec, Pomurske mlekarne, Slovenia (pasteurised/thermised milk, starter cultures)	2	32	64	64	16	64	4	16	1	4	0.25	1	0.25	4	4	4	2	4
this study	IM1120	Lacticaseibacillus casei	non-starter strains		ewe's cheese Bovški, Sirarstvo Ostan, Slovenia (raw milk, artisanal)	4	32	64	64	16	64	8	16	1	4	0.25	1	0.5	4	4	4	2	4
this study	IM1125	Lacticaseibacillus casei	non-starter strains		cheese Kranjska Gauda, Ljubljanske mlekarne, Slovenia (pasteurised/thermised milk, starter cultures)	4	32	32	64	16	64	4	16	1	4	0.12	1	0.12	4	4	4	2	4
this study	IM1148	Lacticaseibacillus casei	non-starter strains		cheese Livada, Pomurske mlekarne, Slovenia (pasteurised/thermised milk, starter cultures)	4	32	64	64	16	64	4	16	1	4	0.12	1	0.12	4	4	4	4	4
this study	IM1015	Lacticaseibacillus paracasei	non-starter strains		cheese Tolminc, PDO Planika Kobarid, Slovenia (pasteurised/thermised milk, starter cultures)	2	32	32	64	16	64	4	16	1	4	0.25	1	0.12	4	4	4	1	4
this study	IM1011	Lacticaseibacillus paracasei	non-starter strains		cheese Tolminc, PDO Planika Kobarid, Slovenia (pasteurised/thermised milk, starter cultures)	2	32	32	64	16	64	8	16	1	4	0.12	1	0.12	4	4	4	1	4
this study	IM1083	Lacticaseibacillus paracasei	non-starter strains		cheese Gauda, Mlekarna Celeia, Slovenia (pasteurised/thermised milk, starter cultures)	4	32	64	64	32	64	8	16	1	4	0.25	1	0.12	4	4	4	1	4
this study	IM1036	Lacticaseibacillus paracasei	non-starter strains		cheese Tolminc, PDO Planika Kobarid, Slovenia (pasteurised/thermised milk, starter cultures)	2	32	32	64	16	64	4	16	1	4	0.12	1	0.12	4	4	4	0.5	4
this study	IM1093	Lacticaseibacillus paracasei	non-starter strains		cheese Edamec, Loška mlekarna, Slovenia (pasteurised/thermised milk, starter cultures)	1	32	16	64	8	64	2	16	0.5	4	0.12	1	<0.03	4	4	4	1	4
this study	IM1105	Lacticaseibacillus paracasei	non-starter strains		cheese Ementalec, Pomurske mlekarne, Slovenia (pasteurised/thermised milk, starter cultures)	2	32	64	64	16	64	4	16	1	4	0.12	1	0.5	4	4	4	2	4
this study	IM1102	Lacticaseibacillus paracasei	non-starter strains		ewe's cheese Bovški, Sirarstvo Ostan, Slovenia (raw milk, artisanal)	2	32	32	64	16	64	4	16	1	4	0.12	1	0.25	4	4	4	2	4
this study	IM1080	Lacticaseibacillus paracasei	non-starter strains		cheese Ementalec, Pomurske mlekarne, Slovenia (pasteurised/thermised milk, starter cultures)	1	32	16	64	8	64	1	16	1	4	0.12	1	0.25	4	4	4	2	4
this study	IM1118	Lacticaseibacillus paracasei	non-starter strains		ewe's cheese Bovški, Sirarstvo Ostan, Slovenia (raw milk, artisanal)	4	32	64	64	32	64	4	16	1	4	0.12	1	0.25	4	4	4	2	4
this study	IM1140	Lacticaseibacillus paracasei	non-starter strains		cheese Edamec, Loška mlekarna, Slovenia (pasteurised/thermised milk, starter cultures)	1	32	16	64	8	64	1	16	1	4	0.12	1	0.12	4	4	4	4	4
this study	IM1137	Lacticaseibacillus paracasei	non-starter strains		cheese Mohant, Bohinjska sirarna, Slovenia (raw milk, artisanal)	4	32	64	64	64	64	4	16	32	4	0.5	1	0.25	4	8	4	2	4
this study	IM1141	Lacticaseibacillus paracasei	non-starter strains		cheese Trapist, Lactalis, France (pasteurised/thermised milk, starter cultures)	2	32	32	64	16	64	4	16	1	4	0.12	1	0.12	4	4	4	2	4
this study	IM1281	Lacticaseibacillus paracasei	non-starter strains		cheese Kosec, Pustotnik, Slovenia (raw milk, starter cultures)	4	32	64	64	32	64	4	16	1	4	0.12	1	0.25	4	4	4	1	4
this study	IM1280	Lacticaseibacillus paracasei	non-starter strains		cheese Pustotnik, Slovenia (pasteurised/thermised milk, starter cultures)	4	32	64	64	16	64	4	16	1	4	0.12	1	0.25	4	4	4	1	4
this study	IM1283	Lacticaseibacillus paracasei	non-starter strains		cheese Martin, Pustotnik, Slovenia (pasteurised/thermised milk, starter cultures)	2	32	64	64	16	64	4	16	1	4	0.12	1	0.25	4	4	4	1	4
this study	IM1282	Lacticaseibacillus paracasei	non-starter strains		cheese Kozovč, Pustotnik, Slovenia (pasteurised/thermised milk, starter cultures)	2	32	64	64	32	64	4	16	1	4	0.12	1	0.25	4	4	4	1	4
this study	IM1290	Lacticaseibacillus paracasei	non-starter strains		cheese Mohant, Slovenia (raw milk, artisanal)	16	32	128	64	32	64	32	16	2	4	0.25	1	0.25	4	8	4	2	4
this study	IM1286	Lacticaseibacillus paracasei	non-starter strains		cheese Volbenk, Pustotnik, Slovenia (pasteurised/thermised milk, starter cultures)	4	32	64	64	32	64	16	16	1	4	0.12	1	0.12	4	4	4	2	4
this study	IM1289	Lacticaseibacillus paracasei	non-starter strains		goat cheese, Pustotnik, Slovenia (pasteurised/thermised milk, starter cultures)	2	32	64	64	16	64	4	16	1	4	0.12	1	0.06	4	4	4	1	4
this study	IM1299	Lacticaseibacillus paracasei	non-starter strains		non-fermented goat buttermilk, Simon, Slovenia (raw milk, artisanal)	4	32	64	64	16	64	8	16	0.5	4	0.06	1	0.06	4	2	4	0.5	4
this study	IM1298	Lacticaseibacillus paracasei	non-starter strains		non-fermented goat butter, Simon, Slovenia (raw milk, artisanal)	4	32	64	64	16	64	8	16	1	4	0.25	1	0.25	4	8	4	4	4
this study	IM1355	Lacticaseibacillus paracasei	non-starter strains		cheese form cow's milk, Sjenički, Milanko Drobnjakovič, Serbia (raw milk, artisanal)	4	32	128	64	16	64	8	16	2	4	0.5	1	1	4	8	4	1	4
this study	IM1352	Lacticaseibacillus paracasei	non-starter strains		cheese form cow's milk, Zlatar, 2 months, Dragoman kovačević, Serbia (raw milk, artisanal)	4	32	64	64	32	64	8	16	1	4	0.5	1	0.25	4	4	4	4	4
this study	IM1354	Lacticaseibacillus paracasei	non-starter strains		cheese Sremski, Serbia (raw milk, artisanal)	4	32	64	64	16	64	8	16	1	4	0.25	1	0.25	4	4	4	2	4
this study	IM1356	Lacticaseibacillus paracasei	non-starter strains		cheese form cow's milk, Sjenički, 45 days, Ljubo Trpkovič, Serbia (raw milk, artisanal)	4	32	64	64	32	64	8	16	1	4	0.5	1	0.25	4	4	4	2	4
this study	IM1072	Lacticaseibacillus rhamnosus	non-starter strains		cheese Gauda, Mlekarna Celeia, Slovenia (pasteurised/thermised milk, starter cultures)	4	16	64	64	32	32	4	16	16	8	0.5	1	0.5	4	8	4	1	4
this study	IM1101	Lacticaseibacillus rhamnosus	non-starter strains		cheese Sbudget, Slovenia (pasteurised/thermised milk, starter cultures)	2	16	64	64	16	32	4	16	1	8	0.25	1	1	4	8	4	2	4
this study	IM1119	Lacticaseibacillus rhamnosus	non-starter strains		cheese Ementalec, Pomurske mlekarne, Slovenia (pasteurised/thermised milk, starter cultures)	4	16	64	64	8	32	8	16	1	8	0.25	1	1	4	8	4	2	4
this study	IM1124	Lacticaseibacillus rhamnosus	non-starter strains		cheese Edamec, Italy (pasteurised/thermised milk, starter cultures)	2	16	64	64	2	32	8	16	1	8	0.25	1	1	4	8	4	2	4
this study	IM1145	Lacticaseibacillus rhamnosus	non-starter strains		cheese Gauda, Mlekarna Celeia, Slovenia (pasteurised/thermised milk, starter cultures)	2	16	64	64	8	32	4	16	1	8	0.25	1	1	4	16	4	4	4
this study	IM1284	Lacticaseibacillus rhamnosus	non-starter strains		Edam, light cheese, Loške mlekarne, Slovenia (pasteurised/thermised milk, starter cultures)	2	16	64	64	2	32	8	16	1	8	0.25	1	1	4	4	4	1	4
this study	IM1292	Lacticaseibacillus rhamnosus	non-starter strains		cheese Mohant, Slovenia (raw milk, artisanal)	4	16	64	64	8	32	8	16	1	8	0.25	1	1	4	8	4	1	4
this study	IM1287	Lacticaseibacillus rhamnosus	non-starter strains		cheese Volbenk, Pustotnik, Slovenia (pasteurised/thermised milk, starter cultures)	4	16	64	64	8	32	16	16	1	8	0.25	1	0.5	4	4	4	1	4
this study	IM1332	Lactiplantibacillus paraplantarum	non-starter strains		ewe's cheese, Sjenički, 4 months, Rifko Mašović, Serbia (raw milk, artisanal)	2	16	32	64	32	na	1	32	16	32	1	1	8	4	8	8	1	2
this study	IM1346	Lactiplantibacillus paraplantarum	non-starter strains		cheese form cow's milk, Sjenički, Milanko Drobnjakovič, Serbia (raw milk, artisanal)	1	16	4	64	16	na	2	32	8	32	1	1	2	4	4	8	0.25	2
this study	IM1364	Lactiplantibacillus paraplantarum	non-starter strains		cheese form cow's milk, Zlatar, 3 months, Goran Vujašević, Serbia (raw milk, artisanal)	2	16	128	64	32	na	2	32	16	32	1	1	8	4	8	8	0.5	2
this study	IM1019	Lactiplantibacillus plantarum	non-starter strains		cheese Planinski, Tolmin, Slovenia (pasteurised/thermised milk, starter cultures)	8	16	128	64	64	na	8	32	8	32	0.5	1	1	4	8	8	0.5	2
this study	IM1021	Lactiplantibacillus plantarum	non-starter strains		cheese Planinski, Tolmin, Slovenia (pasteurised/thermised milk, starter cultures)	4	16	128	64	64	na	4	32	8	32	0.5	1	0.5	4	8	8	1	2
this study	IM1026	Lactiplantibacillus plantarum	non-starter strains		cheese Tolminc, sirarna Čadrg, Slovenia (raw milk, artisanal)	8	16	128	64	64	na	8	32	8	32	0.5	1	2	4	8	8	1	2
this study	IM1027	Lactiplantibacillus plantarum	non-starter strains		cheese Cheddar, Tuxford, England (pasteurised/thermised milk, starter cultures)	8	16	128	64	64	na	8	32	8	32	0.25	1	4	4	4	8	2	2
this study	IM1009	Lactiplantibacillus plantarum	non-starter strains		cheese Ementalec, Cepparo S.p.A, Italy (pasteurised/thermised milk, starter cultures)	4	16	64	64	32	na	4	32	8	32	0.5	1	8	4	4	8	1	2
this study	IM1008	Lactiplantibacillus plantarum	non-starter strains		cheese Ementalec, Cepparo S.p.A, Italy (pasteurised/thermised milk, starter cultures)	8	16	128	64	32	na	16	32	1	32	0.25	1	0.5	4	4	8	4	2
this study	IM1031	Lactiplantibacillus plantarum	non-starter strains		cheese Grana Padano, Ceppara S.p.A, Italy (pasteurised/thermised milk, starter cultures)	8	16	256	64	64	na	8	32	16	32	0.5	1	1	4	8	8	2	2
this study	IM1040	Lactiplantibacillus plantarum	non-starter strains		cheese Ementalec, Cepparo S.p.A, Italy (pasteurised/thermised milk, starter cultures)	4	16	64	64	32	na	8	32	0.5	32	0.12	1	0.12	4	4	8	1	2
this study	IM1045	Lactiplantibacillus plantarum	non-starter strains		sir Tolminc, Mlekarna Planika, Kobarid, Slovenia (raw milk, starter cultures)	8	16	128	64	64	na	8	32	16	32	0.5	1	1	4	8	8	0.5	2
this study	IM1032	Lactiplantibacillus plantarum	non-starter strains		cheese Planinski, Tolmin, Slovenia (pasteurised/thermised milk, starter cultures)	8	16	256	64	64	na	8	32	16	32	0.5	1	1	4	8	8	0.5	2
this study	IM1127	Lactiplantibacillus plantarum	non-starter strains		cheese Mohant, Bohinjska sirarna, Slovenia (raw milk, artisanal)	4	16	128	64	32	na	4	32	16	32	0.5	1	0.25	4	8	8	2	2
this study	IM1136	Lactiplantibacillus plantarum	non-starter strains		sir Tolminc, Mlekarna Planika, Kobarid, Slovenia (raw milk, starter cultures)	4	16	128	64	64	na	4	32	32	32	0.5	1	0.25	4	8	8	2	2
this study	IM1163	Lactiplantibacillus plantarum	non-starter strains		ewe's cheese Bovški, Slovenia (raw milk, artisanal)	4	16	128	64	32	na	2	32	16	32	0.5	1	2	4	4	8	0.5	2
this study	IM1157	Lactiplantibacillus plantarum	non-starter strains		cheese Tolminc, sirarna Čadrg, Slovenia (raw milk, artisanal)	8	16	256	64	128	na	8	32	16	32	0.5	1	1	4	4	8	2	2
this study	IM1164	Lactiplantibacillus plantarum	non-starter strains		cheese Grana Padano, Ceppara S.p.A, Italy (pasteurised/thermised milk, starter cultures)	8	16	256	64	64	na	16	32	16	32	0.5	1	2	4	8	8	1	2
this study	IM1161	Lactiplantibacillus plantarum	non-starter strains		cheese Mohant, sirarsko društvo Bohinj, Slovenia (raw milk, artisanal)	2	16	8	64	32	na	4	32	8	32	0.5	1	4	4	4	8	2	2
this study	IM1152	Lactiplantibacillus plantarum	non-starter strains		cheese Grana Padano, Ceppara S.p.A, Italy (pasteurised/thermised milk, starter cultures)	8	16	256	64	128	na	8	32	8	32	0.5	1	1	4	16	8	1	2
this study	IM1151	Lactiplantibacillus plantarum	non-starter strains		cheese Mohant, Bohinjska sirarna, Slovenia (raw milk, artisanal)	2	16	64	64	32	na	2	32	16	32	0.5	1	<0.03	4	4	8	1	2
this study	IM1153	Lactiplantibacillus plantarum	non-starter strains		sir Tolminc, Mlekarna Planika, Kobarid, Slovenia (raw milk, starter cultures)	8	16	256	64	256	na	16	32	16	32	0.5	1	2	4	8	8	1	2
this study	IM1154	Lactiplantibacillus plantarum	non-starter strains		sir Tolminc, Mlekarna Planika, Kobarid, Slovenia (raw milk, starter cultures)	8	16	256	64	128	na	8	32	16	32	0.5	1	1	4	8	8	1	2
this study	IM1156	Lactiplantibacillus plantarum	non-starter strains		cheese Tolminc, sirarna Čadrg, Slovenia (raw milk, artisanal)	2	16	64	64	32	na	4	32	8	32	0.25	1	2	4	4	8	2	2
this study	IM1162	Lactiplantibacillus plantarum	non-starter strains		cheese Mohant, sirarsko društvo Bohinj, Slovenia (raw milk, artisanal)	4	16	128	64	64	na	4	32	16	32	0.5	1	2	4	8	8	2	2
this study	IM1158	Lactiplantibacillus plantarum	non-starter strains		cheese Edamec, Loška mlekarna, Slovenia (pasteurised/thermised milk, starter cultures)	8	16	128	64	64	na	8	32	8	32	0.5	1	4	4	4	8	2	2
this study	IM1159	Lactiplantibacillus plantarum	non-starter strains		cheese Edamec, Loška mlekarna, Slovenia (pasteurised/thermised milk, starter cultures)	8	16	128	64	64	na	8	32	8	32	0.5	1	4	4	4	8	2	2
this study	IM1160	Lactiplantibacillus plantarum	non-starter strains		cheese Mohant, sirarsko društvo Bohinj, Slovenia (raw milk, artisanal)	4	16	128	64	64	na	4	32	16	32	0.5	1	1	4	8	8	1	2
this study	IM1285	Lactiplantibacillus plantarum	non-starter strains		Edam, light cheese, Loške mlekarne, Slovenia (pasteurised/thermised milk, starter cultures)	2	16	128	64	32	na	2	32	16	32	0.5	1	<0.03	4	16	8	1	2
this study	IM1288	Lactiplantibacillus plantarum	non-starter strains		cheese Volbenk, Pustotnik, Slovenia (pasteurised/thermised milk, starter cultures)	8	16	256	64	64	na	32	32	32	32	0.5	1	0.06	4	16	8	1	2
this study	IM1291	Lactiplantibacillus plantarum	non-starter strains		cheese Mohant, Slovenia (raw milk, artisanal)	4	16	64	64	32	na	2	32	16	32	1	1	0.06	4	8	8	0.5	2
this study	IM1296	Lactiplantibacillus plantarum	non-starter strains		ewe's cheese, Sjenički, 2 months, Eldin Mušovič, Serbia (raw milk, artisanal)	4	16	32	64	16	na	2	32	16	32	0.25	1	2	4	8	8	0.25	2
this study	IM1295	Lactiplantibacillus plantarum	non-starter strains		cheese Falot, Čuš, Slovenia (pasteurised/thermised milk, starter cultures)	4	16	64	64	32	na	4	32	16	32	0.25	1	2	4	8	8	1	2
this study	IM1333	Lactiplantibacillus plantarum	non-starter strains		cheese form cow's milk, Sjenički, 5 months, Rifko Mašović, Serbia (raw milk, artisanal)	1	16	32	64	16	na	1	32	16	32	1	1	2	4	4	8	1	2
this study	IM1331	Lactiplantibacillus plantarum	non-starter strains		ewe's cheese, Sjenički, 4 months, Rifko Mašović, Serbia (raw milk, artisanal)	2	16	32	64	32	na	1	32	16	32	1	1	16	4	8	8	1	2
this study	IM1344	Lactiplantibacillus plantarum	non-starter strains		cheese form cow's milk, Sjenički, Milanko Drobnjakovič, Serbia (raw milk, artisanal)	2	16	128	64	64	na	8	32	16	32	1	1	4	4	8	8	0.25	2
this study	IM1348	Lactiplantibacillus plantarum	non-starter strains		cheese form cow's milk, Zlatar, 35 days, Velizar Petrič, Serbia (raw milk, artisanal)	2	16	32	64	16	na	4	32	16	32	0.5	1	0.12	4	4	8	0.25	2
this study	IM1350	Lactiplantibacillus plantarum	non-starter strains		cheese form cow's milk, Zlatar, 3 months, Goran Vujašević, Serbia (raw milk, artisanal)	8	16	32	64	32	na	16	32	16	32	1	1	8	4	8	8	2	2
this study	IM1074	Lactobacillus acidophilus	non-starter strains		cheese Camembert (pasteurised/thermised milk, starter cultures)	4	16	64	64	4	16	4	16	0.5	4	0.12	1	1	4	4	4	0.5	1	2	2
this study	IM1117	Lactobacillus delbrueckii	non-starter strains		cheese Feta, Kolios, Greece (pasteurised/thermised milk, starter cultures)	2	16	32	16	8	16	8	16	2	4	0.12	1	0.12	4	4	4	1	2	2	2
this study	IM1112	Lactobacillus delbrueckii	non-starter strains		cheese Sbudget, Slovenia (pasteurised/thermised milk, starter cultures)	2	16	32	16	4	16	8	16	1	4	0.06	1	0.06	4	1	4	0.5	2	1	2
this study	IM1324	Lactococcus lactis	non-starter strains		non-fermented goat buttermilk, Simon, Slovenia (raw milk, artisanal)	4	32	16	64	>256	32	16	8	32	4	1	1	0.5	1	8	8	1	2	0.5	4
this study	IM1330	Lactococcus lactis	non-starter strains		goat sourmilk, Simon, Slovenia (raw milk, artisanal)	2	32	8	64	32	32	16	8	0.5	4	1	1	0.5	1	4	8	0.5	2	0.5	4
this study	IM1323	Lactococcus lactis	non-starter strains		goat milk, Slovenia (raw milk, artisanal)	4	32	16	64	>256	32	8	8	32	4	1	1	0.5	1	8	8	1	2	0.5	4
this study	IM1320	Lactococcus lactis	non-starter strains		cheese Mohant, Slovenia(raw milk, artisanal)	2	32	4	64	16	32	8	8	0.5	4	1	1	0.5	1	4	8	0.5	2	0.5	4
this study	IM1328	Lactococcus lactis	non-starter strains		goat cheese, Simon, Slovenia (raw milk, artisanal)	2	32	8	64	32	32	4	8	0.5	4	1	1	0.5	1	4	8	1	2	0.5	4
this study	IM1321	Lactococcus lactis	non-starter strains		cow's milk, Bogovič, Slovenia (raw milk, artisanal)	4	32	16	64	64	32	8	8	0.5	4	1	1	0.25	1	4	8	2	2	0.5	4
this study	IM1343	Lactococcus lactis	non-starter strains		cheese form cow's milk, Sjenički, Milanko Drobnjakovič, Serbia (raw milk, artisanal)	8	32	16	64	64	32	16	8	0.25	4	1	1	0.5	1	4	8	0.5	2	<0.25	4
this study	IM1347	Lactococcus lactis	non-starter strains		cheese form cow's milk, Zlatar, 20 days, Nenad Ivezić, Serbia (raw milk, artisanal)	2	32	8	64	32	32	2	8	0.25	4	1	1	0.25	1	8	8	0.5	2	<0.25	4
this study	IM1007	Latilactobacillus curvatus	non-starter strains		goat cheese Chevrette, Frico, the Netherlands (pasteurised/thermised milk, starter cultures)	2	16	32	64	16	64	2	16	1	8	0.12	1	0.12	4	4	4	1	4
this study	IM1002	Latilactobacillus curvatus	non-starter strains		goat cheese Chevrette, Frico, the Netherlands (pasteurised/thermised milk, starter cultures)	4	16	64	64	32	64	8	16	1	8	0.12	1	0.12	4	4	4	1	4
this study	IM1134	Latilactobacillus curvatus	non-starter strains		cheese Mohant, Bohinjska sirarna, Slovenia (raw milk, artisanal)	2	16	32	64	8	64	4	16	1	8	0.25	1	0.5	4	4	4	4	4
this study	IM1363	Latilactobacillus curvatus	non-starter strains		cheese form cow's milk, Zlatar, 20 days, Nenad Ivezić, Serbia (raw milk, artisanal)	8	16	32	64	64	64	8	16	1	8	0.5	1	0.12	4	2	4	2	4
this study	IM1367	Lentilactobacillus kefiri	non-starter strains		cheese form cow's milk, Sjenički, 5 months, Rifko Mašović, Serbia (raw milk, artisanal)	2	16	8	64	16	64	4	16	2	8	0.5	1	0.06	4	4	4	0.25	2
this study	IM1149	Lentilactobacillus parabuchneri	non-starter strains		ewe's cheese Bovški, Slovenia (raw milk, artisanal)	4	16	128	64	64	64	4	16	32	128	0.5	1	0.25	4	8	4	2	2
this study	IM1357	Lentilactobacillus parabuchneri	non-starter strains		kaymak Zlatar, 5 mesecev, Milan Puzovič, Serbia (raw milk, artisanal)	<0.5	16	4	64	4	64	<0.5	16	32	128	0.5	1	0.06	4	4	4	0.5	2
this study	IM1322	Leuconostoc citreum	non-starter strains		cow's milk, Bogovič, Slovenia (raw milk, artisanal)	2	16	32	16	32	64	4	8	2	8	1	1	0.12	1	8	4	0.5	2
this study	IM1327	Leuconostoc mesenteroides	non-starter strains		goat cheese, Simon, Slovenia (raw milk, artisanal)	4	16	128	16	64	64	2	8	2	8	1	1	0.5	1	8	4	2	2
this study	IM1345	Leuconostoc mesenteroides	non-starter strains		cheese form cow's milk, Sjenički, Milanko Drobnjakovič, Serbia (raw milk, artisanal)	4	16	64	16	32	64	8	8	0.5	8	0.12	1	0.12	1	2	4	2	2
this study	IM1359	Leuconostoc mesenteroides	non-starter strains		kaymak Zlatar, 3 months, Milanko Kurčubić, Serbia (raw milk, artisanal)	<0.5	16	8	16	8	64	<0.5	8	2	8	0.25	1	0.12	1	4	4	2	2
this study	IM1360	Leuconostoc mesenteroides	non-starter strains		kaymak Zlatar, 20 dni, Goran Vujašević, Serbia (raw milk, artisanal)	2	16	64	16	64	64	2	8	2	8	0.25	1	0.12	1	8	4	2	2
this study	IM1362	Leuconostoc mesenteroides	non-starter strains		cheese form cow's milk, Zlatar, 20 days, Nenad Ivezić, Serbia (raw milk, artisanal)	<0.5	16	8	16	4	64	<0.5	8	2	8	0.25	1	0.06	1	8	4	1	2
this study	IM1129	Levilactobacillus brevis	non-starter strains		cheese Bohinjski, Bohinjska sirarna, Slovenia (pasteurised/thermised milk, starter cultures)	4	16	128	64	64	64	8	16	16	8	0.5	1	0.5	4	8	4	2	2
this study	IM1146	Levilactobacillus brevis	non-starter strains		cheese Edamec, Mlekarna Celeia, Slovenia (pasteurised/thermised milk, starter cultures)	1	16	32	64	16	64	2	16	8	8	0.25	1	8	4	4	4	2	2
this study	IM1335	Levilactobacillus brevis	non-starter strains		cheese form cow's milk, Sjenički, 45 days, Ljubo Trpkovič, Serbia (raw milk, artisanal)	1	16	32	64	16	64	1	16	16	8	1	1	16	4	4	4	8	2
this study	IM1361	Levilactobacillus brevis	non-starter strains		cheese form cow's milk, Zlatar, 35 days, Velizar Petrič, Serbia (raw milk, artisanal)	<0.5	16	16	64	8	64	1	16	32	8	0.5	1	16	4	8	4	4	2	>128	na
this study	IM1068	Pediococcus pentosaceus	non-starter strains		cheese Mohant, Bohinjska sirarna, Slovenia (raw milk, artisanal)	4	16	256	64	64	64	8	8	32	8	0.5	1	0.12	1	8	4	4	4
this study	IM1061	Pediococcus pentosaceus	non-starter strains		sir Tolminc, Mlekarna Planika, Kobarid, Slovenia (raw milk, starter cultures)	8	16	256	64	128	64	8	8	32	8	0.5	1	0.06	1	4	4	4	4
this study	IM1089	Pediococcus pentosaceus	non-starter strains		cheese Bohinjski, Bohinjska sirarna, Slovenia (pasteurised/thermised milk, starter cultures)	8	16	256	64	64	64	8	8	32	8	0.5	1	0.06	1	8	4	4	4
this study	IM1054	Pediococcus pentosaceus	non-starter strains		cheese Tolminc, sirarna Čadrg, Slovenia(raw milk, artisanal)	4	16	256	64	64	64	8	8	32	8	0.5	1	0.12	1	4	4	4	4
this study	IM1065	Pediococcus pentosaceus	non-starter strains		cheese Tolminc, sirarna Čadrg, Slovenia (raw milk, artisanal)	4	16	128	64	64	64	4	8	16	8	0.5	1	0.06	1	2	4	2	4
this study	IM1056	Pediococcus pentosaceus	non-starter strains		cheese Mohant, Bohinjska sirarna, Slovenia (raw milk, artisanal)	8	16	256	64	64	64	8	8	32	8	0.5	1	0.12	1	4	4	4	4
this study	IM1113	Pediococcus pentosaceus	non-starter strains		ewe's cheese Bovški, Sirarstvo Ostan, Slovenia (raw milk, artisanal)	4	16	256	64	64	64	8	8	32	8	0.5	1	0.12	1	8	4	4	4
this study	IM1126	Pediococcus pentosaceus	non-starter strains		cheese Mohant, Bohinjska sirarna, Slovenia (raw milk, artisanal)	8	16	256	64	128	64	8	8	32	8	0.5	1	0.12	1	4	4	4	4
this study	IM1144	Pediococcus pentosaceus	non-starter strains		cheese Mohant, sirarsko društvo Bohinj, Slovenia (raw milk, artisanal)	8	16	256	64	128	64	8	8	32	8	0.5	1	0.06	1	4	4	4	4
this study	IM1142	Pediococcus pentosaceus	non-starter strains		cheese Masdamer, Jagibo, the Netherlands (pasteurised/thermised milk, starter cultures)	4	16	256	64	64	64	8	8	32	8	0.5	1	0.06	1	8	4	4	4
this study	IM1139	Pediococcus pentosaceus	non-starter strains		cheese Edamec, Loška mlekarna, Slovenia (pasteurised/thermised milk, starter cultures)	4	16	256	64	64	64	8	8	32	8	0.5	1	0.06	1	4	4	8	4
this study	IM1150	Pediococcus pentosaceus	non-starter strains		cheese Edamec, Loška mlekarna, Slovenia (pasteurised/thermised milk, starter cultures)	8	16	256	64	128	64	4	8	32	8	0.5	1	0.06	1	4	4	16	4
this study	IM1294	Pediococcus pentosaceus	non-starter strains		cheese Falot, Čuš, Slovenia (pasteurised/thermised milk, starter cultures)	8	16	256	64	64	64	8	8	64	8	0.5	1	0.06	1	8	4	4	4
this study	IM1358	Schleiferilactobacillus harbinensis	non-starter strains		cheese form cow's milk, Sjenički, 45 days, Ljubo Trpkovič, Serbia (raw milk, artisanal)	2	16	16	64	1	64	4	16	0.5	8	0.5	1	0.5	4	4	4	2	4	>128	na
this study	IM1353	Streptococcus salivarius	non-starter strains		cheese Sremski, Serbia (raw milk, artisanal)	<0.5	32	<2	na	2	64	1	8	0.5	4	0.25	2	0.12	2	2	4	0.125	2	<0.25	4
this study	IM1351	Streptococcus thermophilus	non-starter strains		cheese form cow's milk, Zlatar, 20 days, Nenad Ivezić, Serbia (raw milk, artisanal)	2	32	32	na	16	64	8	8	1	4	0.5	2	0.06	2	2	4	0.25	2	<0.25	4
Rozman et al. 2022	IM841	Bifidobacterium animalis subsp. lactis	human milk or colostrum		human milk	64	64	512	na	64	128	64	500	16	8	0.06	1	<0.03	1	2	4	0.25	2	2	2
Rozman et al. 2022	IM703	Bifidobacterium breve	human milk or colostrum		human milk	32	64	128	na	>256	128	64	500	1	8	0.12	1	0.5	1	1	4	2	2	2	2
Rozman et al. 2022	IM937	Bifidobacterium longum subsp. longum	human milk or colostrum		human milk	16	64	128	na	16	128	32	500	0.5	8	0.06	1	0.06	1	2	4	0.5	2	2	2
Rozman et al. 2022	IM932	Lacticaseibacillus paracasei subsp. paracasei	human milk or colostrum		human milk	8	32	128	64	64	64	16	16	2	4	0.25	1	0.25	4	8	4	4	4
Rozman et al. 2022	IM930	Lactiplantibacillus plantarum subsp. plantarum	human milk or colostrum		human milk	8	16	256	64	128	na	8	32	32	32	0.5	1	1	4	8	8	0.5	2	>128	na
Rozman et al. 2022	IM914	Lactobacillus paragasseri	human milk or colostrum		human milk	4	16	128	64	16	16	32	16	4	4	0.12	1	8	4	4	4	0.25	1	2	2
Rozman et al. 2022	IM849	Ligilactobacillus salivarius	human milk or colostrum		human milk	8	16	256	64	128	64	16	16	1	8	0.25	1	0.12	4	4	4	1	4	>128	na
Rozman et al. 2022	IM863	Limosilactobacillus fermentum	human milk or colostrum		human milk	2	16	64	64	64	64	2	16	16	8	0.25	1	0.06	4	16	4	0.5	2
Rozman et al. 2022	IM842	Limosilactobacillus reuteri	human milk or colostrum		human milk	1	8	32	64	16	64	1	16	16	32	0.5	1	0.12	4	16	4	>16	2	>8	na
Rozman et al. 2022	IM929	Limosilactobacillus vaginalis	human milk or colostrum		human milk	1	16	32	64	16	64	1	16	8	8	0.25	1	0.12	4	4	4	2	2
Rozman et al. 2022	IM716	Pediococcus acidilactici	human milk or colostrum		human colostrum	16	16	512	64	128	64	32	8	32	8	1	1	0.12	1	8	4	4	4	>8	na
Rozman et al. 2022	IM1478	Enterococcus faecium	feed additives	NCIMB 11181, E1708	feed additive, Lactiferm, Chr. Hansen, Denmark	8	32	1024	1024	64	128	16	1024	0.5	4	8	4	16	4	8	16	2	2	1	4	1	4
Rozman et al. 2022	IM110	Limosilactobacillus reuteri	feed additives	CNCM MA28/6U-g	feed additive Enterosan	1	8	32	64	16	64	1	16	8	32	0.5	1	0.06	4	8	4	1	2	>8	na
Rozman et al. 2022	IM113	Pediococcus acidilactici	feed additives	CNCM MA28/6B	feed additive Enterosan	4	16	256	64	64	64	4	8	32	8	1	1	0.12	1	8	4	2	4	>128	na
Rozman et al. 2020	IM417*	Bifidobacterium animalis subsp. animalis	probiotic strains	ATCC 25527, LMG 10508	culture collection LMG, type strain	32	64	128	na	8	128	16	500	2	8	0.25	1	2	1	2	4	0.25	2	0.5	2
Rozman et al. 2020	IM386*	Bifidobacterium animalis subsp. animalis	probiotic strains	DSM 26137	human intestinal mucosa	64	64	256	na	64	128	64	500	2	8	0.25	1	4	1	2	4	0.25	2	0.5	2
Rozman et al. 2022	IM418*	Bifidobacterium animalis subsp. lactis	probiotic strains	LMG 18314, DSM 10140	culture collection LMG, type strain	256	64	1024	na	>256	128	>256	500	8	8	0.5	1	0.06	1	1	4	1	2	1	2
Rozman et al. 2020	IM414*	Bifidobacterium animalis subsp. lactis	probiotic strains	BB-12	nonprescription medicine Linex Forte, Lek d. d., Slovenia	128	64	512	na	128	128	128	500	16	8	0.25	1	0.06	1	2	4	0.06	2	0.5	2
Rozman et al. 2020	IM557*	Bifidobacterium animalis subsp. lactis	probiotic strains	Bi-07	dietary supplement Probactiol® plus, Metagenics, Belgium	64	64	256	na	64	128	128	500	8	8	0.25	1	0.06	1	2	4	0.25	2	0.5	2
Rozman et al. 2020	IM812*	Bifidobacterium animalis subsp. lactis	probiotic strains	Bl-04	dietary supplement Fervivo AZ, PHARMERA s.r.l., Italy	32	64	128	na	32	128	16	500	4	8	0.25	1	0.06	1	1	4	0.5	2	1	2
Rozman et al. 2020	IM661*	Bifidobacterium animalis subsp. lactis	probiotic strains	HN019	dietary supplement Biorela® Choco, Milsing d.o.o., Croatia	16	64	64	na	8	128	32	500	16	8	0.12	1	0.06	1	2	4	0.12	2	0.5	2
Rozman et al. 2022	IM1336	Bifidobacterium breve	probiotic strains	PXN® 25™	dietary supplement Bio-Kult infantis, ADM Protexin Limited, UK	64	64	512	na	128	128	256	500	2	8	0.5	1	0.12	1	2	4	0.5	2	0.5	2
Rozman et al. 2022	IM1386	Bifidobacterium breve	probiotic strains	A055	dietary supplement Jamieson Probiotic 30 Billion, Canada	32	64	128	na	>256	128	64	500	64	8	0.12	1	0.06	1	2	4	2	2	1	2
Rozman et al. 2022	IM217A	Bifidobacterium longum subsp. infantis	probiotic strains		nonprescription medicine Linex, Lek d. d., Slovenia	8	64	64	na	>1024	128	16	500	1	8	0.25	1	0.25	1	1	4	2	2	0.5	2	<0.12	na
Rozman et al. 2022	IM810	Bifidobacterium longum subsp. longum	probiotic strains	CECT 7894	dietary supplement Floractin, Novascon Pharmaceuticals Sp. z o.o., Poland	64	64	256	na	256	128	128	500	1	8	64	1	>16	1	2	4	0.5	2	0.5	2	0.5	na
Rozman et al. 2022	IM215A	Enterococcus faecium	probiotic strains		nonprescription medicine Linex, Lek d. d., Slovenia	16	32	1024	1024	32	128	16	1024	0.25	4	>8	4	>16	4	4	16	>16	2	1	4	2	4
Rozman et al. 2022	IM578	Enterococcus faecium	probiotic strains	NIZO 3886, W54	dietary supplement Waya AB, Medis d.o.o., Slovenia	16	32	256	1024	64	128	16	1024	0.25	4	8	4	4	4	4	16	1	2	1	4	2	4
Rozman et al. 2020	IM33*	Lacticaseibacillus casei	probiotic strains	ATCC 393	culture collection ATCC, type strain	1	32	32	64	8	64	1	16	2	4	0.5	1	4	4	8	4	0.5	4	>128	na
Rozman et al. 2022	IM1339	Lacticaseibacillus paracasei subsp. paracasei	probiotic strains	PXN® 37™	dietary supplement Bio-Kult infantis, ADM Protexin Limited, UK	4	32	128	64	32	64	16	16	1	4	0.5	1	0.5	4	32	4	1	4	>8	na
Rozman et al. 2022	IM1384	Lacticaseibacillus paracasei subsp. paracasei	probiotic strains		dietary supplement Lactoseven, Vitabalans, Finland	4	32	64	64	>256	64	16	16	2	4	0.25	1	0.5	4	8	4	2	4
Rozman et al. 2022	IM305*	Lacticaseibacillus paracasei subsp. tolerans	probiotic strains	Shirota, LcS, LcY	drink Yakult®, Yakult, Japan	4	32	64	64	16	64	8	16	2	4	0.25	1	0.12	4	4	4	8	4
Rozman et al. 2020	IM572*	Lacticaseibacillus paracasei subsp. tolerans	probiotic strains	LPC-37	dietary supplement Biorela®, Milsing d.o.o., Croatia	8	32	128	64	32	64	32	16	1	4	0.5	1	0.5	4	8	4	1	4	>128	na
Rozman et al. 2022	IM561	Lacticaseibacillus rhamnosus	probiotic strains		dietary supplement BactoFlor baby, Intercell Pharma GmbH, Germany	8	16	128	64	16	32	32	16	64	8	0.5	1	1	4	8	4	8	4
Rozman et al. 2022	IM1338	Lacticaseibacillus rhamnosus	probiotic strains	PXN® 54™	dietary supplement Bio-Kult infantis, ADM Protexin Limited, UK	8	16	128	64	16	32	16	16	>64	8	1	1	1	4	8	4	8	4
Rozman et al. 2022	IM1389	Lacticaseibacillus rhamnosus	probiotic strains	A119/A193	dietary supplement Jamieson Probiotic 30 Billion, Canada	4	16	64	64	16	32	4	16	1	8	0.12	1	1	4	4	4	2	4
Rozman et al. 2020	IM239*	Lacticaseibacillus rhamnosus	probiotic strains	GG	drink Gefilus®, Valio, Finland	2	16	32	64	8	32	8	16	2	8	0.12	1	0.5	4	8	4	1	4	>128	na
Rozman et al. 2020	IM528*	Lacticaseibacillus rhamnosus	probiotic strains	naRL B-442, LMG 6400	culture collection LMG, type strain	2	16	64	64	8	32	8	16	1	8	0.5	1	1	4	4	4	0.5	4	>128	na
Rozman et al. 2022	IM1459	Lacticaseibacillus rhamnosus	probiotic strains	HA-111 (BCCM/LMG S-24805)	dietary supplement EnteroDophilus®, Pegaso, Italy	8	16	64	64	32	32			>128	8	0.5	1	1	4	8	4	4	4	>256	na
Rozman et al. 2022	IM562	Lactiplantibacillus plantarum subsp. plantarum	probiotic strains	NIZO 3684	dietary supplement Waya AB, Medis d.o.o., Slovenia	8	16	128	64	128	na	8	32	16	32	1	1	16	4	8	8	0.5	2	>8	na
Rozman et al. 2022	IM1393	Lactiplantibacillus plantarum subsp. plantarum	probiotic strains	DSM 24730	dietary supplement Vivomixx, Switzerland	4	16	128	64	32	na	4	32	64	32	0.5	1	2	4	16	8	0.25	2
Rozman et al. 2022	IM306*	Lactobacillus acidophilus	probiotic strains	LJ1	dietary supplement LC1®m, Nestlé, Switzerland	8	16	128	64	16	16	16	16	1	4	0.25	1	1	4	8	4	1	1	1	2
Rozman et al. 2020	IM116*	Lactobacillus acidophilus	probiotic strains	ATCC 4356	culture collection ATCC, type strain	<0.5	16	<2	64	2	16	<0.5	16	1	4	0.25	1	4	4	4	4	0.5	1	0.5	2
Rozman et al. 2020	IM554*	Lactobacillus acidophilus	probiotic strains	La-14	dietary supplement Treflor Gocce	4	16	64	64	4	16	8	16	0.5	4	0.5	1	2	4	8	4	0.25	1	0.5	2
Rozman et al. 2020	IM553*	Lactobacillus acidophilus	probiotic strains	NCFM	dietary supplement Biorela®, Milsing d.o.o., Croatia	2	16	64	64	4	16	4	16	1	4	0.25	1	1	4	4	4	0.5	1	0.5	2
Rozman et al. 2020	IM348*	Lactobacillus delbrueckii subsp. bulgaricus	probiotic strains	ATCC 11842	culture collection ATCC, type strain	<0.5	16	16	16	4	16	1	16	1	4	0.06	1	0.06	4	2	4	0.06	2	<0.25	2
Rozman et al. 2022	IM1390	Lactobacillus gasseri	probiotic strains	A237	dietary supplement Jamieson Probiotic 30 Billion, Canada	8	16	128	64	8	16	32	16	2	4	0.12	1	8	4	8	4	1	1	1	2
Rozman et al. 2020	IM243*	Lactobacillus gasseri	probiotic strains	ATCC 33323, DSM 20243	culture collection DSM, type strain	4	16	8	64	8	16	8	16	2	4	0.5	1	8	4	4	4	0.5	1	1	2
Rozman et al. 2020	IM240*	Lactobacillus johnsonii	probiotic strains	NCC 533	probiotic culture Nestlé, Switzerland	8	16	128	64	16	16	32	16	1	4	0.25	1	0.5	4	4	4	1	1	0.5	2
Rozman et al. 2022	IM216A	Lactobacillus paragasseri	probiotic strains		nonprescription medicine Linex, Lek d. d., Slovenia	>512	16	>1024	64	256	16	>256	16	64	4	>8	1	8	4	>64	4	0.5	1	1	2	16	na
Rozman et al. 2020	IM105*	Lactobacillus paragasseri	probiotic strains	K7, CCM 7710	baby faeces, own probiotic strain	4	16	128	64	16	16	32	16	4	4	0.12	1	4	4	4	4	1	1	1	2
Rozman et al. 2022	IM1341	Lactococcus lactis subsp. lactis	probiotic strains	W58	dietary supplement OMNi BiOTiC PANDA, Institut AllergoSan, Germany	<0.5	32	<2	64	8	32	2	8	0.5	4	0.5	1	0.06	1	4	8	0.25	2	<0.25	4
Rozman et al. 2022	IM352*	Ligilactobacillus salivarius	probiotic strains	LMG 9477T, ATCC 11741, DSM 20555, HO66	culture collection, type strain	4	16	256	64	64	64	8	16	1	8	0.25	1	0.25	4	2	4	2	4	>128	na
Rozman et al. 2020	IM655*	Limosilactobacillus fermentum	probiotic strains	DSMZ 26139, L930 BB	human intestinal mucosa	2	16	64	64	16	64	8	16	8	8	0.5	1	0.06	4	4	4	0.5	2	>128	na
Rozman et al. 2022	IM566	Limosilactobacillus reuteri	probiotic strains	MTCC 5403	dietary supplement Treflor Gocce	2	8	64	64	32	64	2	16	>64	32	1	1	0.5	4	16	4	16	2	>16	na	1	na
Rozman et al. 2022	IM811	Pediococcus pentosaceus	probiotic strains	CECT 8330, KABP™ 041	dietary supplement Floractin, Novascon Pharmaceuticals Sp. z o.o., Poland	8	16	256	64	128	64	8	8	32	8	1	1	0.12	1	8	4	8	4
Rozman et al. 2022	IM409*	Streptococcus salivarius subsp. salivarius	probiotic strains	K12	culture collection, reference strain	8	32	64	na	32	64	16	8	0.5	4	0.25	2	0.12	2	2	4	0.25	2	0.5	4
Rozman et al. 2022	IM1340	Streptococcus thermophilus	probiotic strains	PXN® 66™	dietary supplement Bio-Kult infantis, ADM Protexin Limited, UK	2	32	32	na	8	64	8	8	1	4	0.5	2	0.06	2	4	4	0.25	2	<0.25	4
Rozman et al. 2022	IM1426	Enterococcus durans	starter cultures		starter culture Ryazhenka, Lactina, Bulgaria	4	32	16	1024	64	128	4	1024	0.5	4	0.25	4	0.25	4	8	16	0.5	2	1	4	2	4
Rozman et al. 2022	IM1454	Enterococcus hirae	starter cultures		meat starter culture Hela Germet, Starterculturen, the Netherlands	16	32	64	1024	64	128	32	1024	1	4	0.25	4	16	4	8	16	2	2	1	4	8	4
Rozman et al. 2020	IM884*	Lacticaseibacillus paracasei subsp. paracasei	starter cultures	ATCC 334, LMG 12586	culture collection LMG, type strain	4	32	32	64	16	64	4	16	1	4	0.25	1	0.12	4	8	4	1	4	>128	na
Rozman et al. 2022	IM1429	Lacticaseibacillus rhamnosus	starter cultures		yogurt starter culture BOLGARI, Natural Probiotic Selection, Selur Pharma, Bulgaria	1	16	16	64	>256	32	4	16	1	8	>8	1	>16	4	4	4	1	4	>128	na
Rozman et al. 2022	IM1430	Lactobacillus delbrueckii subsp. bulgaricus	starter cultures		yogurt starter culture BOLGARI, Natural Probiotic Selection, Selur Pharma, Bulgaria	2	16	32	16	16	16	4	16	4	4	0.03	1	0.12	4	2	4	0.5	2	1	2
Rozman et al. 2022	IM30*	Lactobacillus helveticus	starter cultures	ATCC 15009T, LMG 6413, Lh 12	starter culture for Grana Padano	2	16	16	16	2	16	2	16	2	4	0.06	1	1	4	2	4	0.5	2	0.5	2
Rozman et al. 2022	IM1456	Lactococcus lactis subsp. cremoris	starter cultures		starter culture Gedroogde Viili starter, Starterculturen, the Netherlands	<0.5	32	<2	64	2	32	1	8	0.5	4	0.25	1	0.12	1	2	8	1	2	<0.25	4
Rozman et al. 2022	IM1409	Lactococcus lactis subsp. lactis	starter cultures		meat starter culture Biostart RP 100, Raps	8	32	32	64	128	32	64	8	1	4	0.5	1	0.25	1	8	8	1	2	0.5	4
Rozman et al. 2022	IM1450*	Latilactobacillus sakei	starter cultures		meat starter culture Bitec LS 25, Starterculturen, the Netherlands	16	16	64	64	128	64	64	16	8	8	0.5	1	1	4	4	4	4	4	>128	na
Rozman et al. 2020	IM108*	Latilactobacillus sakei	starter cultures	LT-13, DSM 20017	culture collection, reference strain	2	16	8	64	16	64	4	16	2	8	0.5	1	0.5	4	2	4	2	4	64	na
Rozman et al. 2022	IM1476	Leuconostoc mesenteroides subsp. mesenteroides	starter cultures		sourdough starter culture Sacco B-7, Italy	16	16	512	16	64	64	16	8	2	8	0.25	1	0.25	1	4	4	2	2	>128	na
Rozman et al. 2022	IM1374	Leuconostoc pseudomesenteroides	starter cultures		fresh curd cheese, Planika, Slovenia (culture Chr Hansen CHN-11, Chr Hansen R 704)	2	16	64	16	16	64	2	8	2	8	0.5	1	16	1	4	4	1	2	>8	na
Rozman et al. 2022	IM1427	Leuconostoc pseudomesenteroides	starter cultures		starter culture for kefir Kefirferment, Natural Probiotic Selection, United Kingdom	2	16	64	16	32	64	2	8	4	8	0.25	1	0.12	1	8	4	2	2	>128	na
Rozman et al. 2022	IM1457	Levilactobacillus brevis	starter cultures		sourdough starter culture Diostart wheat soft, DIOSNA Dierks & Söhne GmbH, Germany	1	16	64	64	32	64	1	16	32	8	0.5	1	>16	4	8	4	4	2	>128	na
Rozman et al. 2022	IM1470	Levilactobacillus brevis	starter cultures		sourdough starter culture Sacco MBP, Italy	1	16	64	64	16	64	1	16	32	8	0.5	1	16	4	8	4	8	2	>128	na
Rozman et al. 2022	IM1475	Pediococcus acidilactici	starter cultures		sourdough starter culture Sacco B-7, Italy	4	16	256	64	64	64	8	8	32	8	0.5	1	0.06	1	8	4	8	4	>128	na
Rozman et al. 2022	IM1473	Pediococcus pentosaceus	starter cultures		sourdough starter culture Sacco B-7, Italy	8	16	256	64	64	64	16	8	64	8	0.5	1	0.12	1	8	4	4	4	>128	na
Rozman et al. 2022	IM1421	Staphylococcus carnosus	starter cultures		meat starter culture Nitrostart G, Hagesüd, Germany	<0.5	4	16	16	8	8	<0.5	8	0.5	2	0.5	1	0.5	4	2	4	0.25	1	0.5	4
Rozman et al. 2022	IM1419	Staphylococcus xylosus	starter cultures		meat starter culture Biostart RP 100, Raps	<0.5	4	<2	16	4	8	<0.5	8	0.5	2	1	1	1	4	2	4	0.5	1	2	4	1	na
Rozman et al. 2022	IM1424	Streptococcus thermophilus	starter cultures		starter culture for fresh curd cheese Hobbythek Quarkkultur, Lavita, Germany	1	32	8	na	4	64	4	8	0.5	4	0.12	2	0.06	2	2	4	<0.032	2	<0.25	4
Rozman et al. 2022	IM1464*	Carnobacterium divergens	protective cultures	V41	protective meat culture Sacco Lyocarni BMX-37, Italy	32	4	128	16	128	8	128	8	0.5	2	0.5	1	>16	4	4	4	2	1	1	4
Rozman et al. 2022	IM1465	Latilactobacillus sakei	protective cultures		protective meat culture Sacco Lyocarni BMX-37, Italy	16	16	64	64	256	64	32	16	4	8	0.5	1	4	4	8	4	8	4	>128	na
Rozman et al. 2022	IM1312	Enterococcus faecalis	non-starter strains		fermented goat butter, Simon, Slovenia	32	32	128	1024	128	128	128	1024	0.5	4	2	4	2	4	4	16	1	2	1	4	2	4
Rozman et al. 2022	IM1315	Enterococcus faecalis	non-starter strains		cheese form cow's milk, Zlatar, 35 days, Velizar Petrič, Serbia	64	32	>1024	1024	>256	128	>256	1024	>64	4	>64	4	>16	4	64	16	2	2	2	4	>64	4
Rozman et al. 2022	IM1305	Enterococcus faecalis	non-starter strains		cheese Mohant, Slovenia	64	32	64	1024	128	128	64	1024	1	4	2	4	>16	4	8	16	1	2	2	4	1	4
Rozman et al. 2022	IM1301	Enterococcus faecalis	non-starter strains		cheese with herbs, Podjed, Slovenia	32	32	>1024	1024	>256	128	>256	1024	32	4	2	4	>16	4	4	16	1	2	2	4	1	4
Rozman et al. 2022	IM1437	Enterococcus faecalis	non-starter strains		Serbian traditional cheese	>256	32	>1024	1024	256	128	256	1024	4	4	>8	4	>16	4	8	16	2	2	2	4	>64	4
Rozman et al. 2022	IM1438	Enterococcus faecalis	non-starter strains		Serbian traditional cheese	16	32	>1024	1024	>256	128	>256	1024	32	4	>64	4	>16	4	64	16	2	2	4	4	>64	4
Rozman et al. 2022	IM1313	Enterococcus faecium	non-starter strains		goat cheese, Simon, Slovenia	16	32	256	1024	64	128	16	1024	0.5	4	>8	4	8	4	4	16	1	2	1	4	2	4
Rozman et al. 2022	IM1439	Enterococcus faecium	non-starter strains		Serbian traditional cheese	8	32	128	1024	64	128	16	1024	0.5	4	2	4	16	4	8	16	2	2	1	4	1	4
Rozman et al. 2022	IM1314	Enterococcus italicus	non-starter strains		cheese form cow's milk, Sjenički, Milanko Drobnjakovič, Serbia	2	32	8	1024	16	128	4	1024	0.5	4	0.25	4	0.5	4	2	16	0.063	2	0.5	4	0.5	4
Rozman et al. 2022	IM1319	Enterococcus italicus	non-starter strains		cheese Sremski, Serbia	2	32	4	1024	>256	128	8	1024	32	4	0.5	4	2	4	4	16	1	2	<0.25	4	0.5	4
Rozman et al. 2022	IM1302	Enterococcus malodoratus	non-starter strains		cheese Edam, Loške mlekarne, Slovenia	4	32	16	1024	64	128	16	1024	0.25	4	0.5	4	2	4	4	16	1	2	1	4	0.5	4
Rozman et al. 2022	IM1334	Lactiplantibacillus paraplantarum	non-starter strains		cheese form cow's milk, Sjenički, 5 months, Rifko Mašović, Serbia	2	16	64	64	32	na	2	32	16	32	2	1	8	4	4	8	0.25	2
Rozman et al. 2022	IM1131	Lactiplantibacillus plantarum subsp. plantarum	non-starter strains		cheese Grana Padano, Ceppara S.p.A, Italy	4	16	256	64	64	na	8	32	32	32	0.5	1	0.25	4	8	8	2	2
Rozman et al. 2022	IM1130	Lactiplantibacillus plantarum subsp. plantarum	non-starter strains		cheese Grana Padano, Ceppara S.p.A, Italy	4	16	128	64	64	na	4	32	16	32	0.5	1	0.12	4	8	8	2	2
Rozman et al. 2022	IM1155	Lactiplantibacillus plantarum subsp. plantarum	non-starter strains		cheese Planinski, Tolmin, Slovenia	4	16	128	64	64	na	8	32	16	32	0.5	1	8	4	4	8	1	2	>8	na
Rozman et al. 2022	IM1326	Lactococcus lactis subsp. lactis	non-starter strains		fermented goat buttermilk, Simon, Slovenia	8	32	32	64	64	32	32	8	0.5	4	1	1	2	1	16	8	2	2	0.5	4
Rozman et al. 2022	IM1325	Lactococcus lactis subsp. lactis	non-starter strains		fermented goat butter, Simon, Slovenia	4	32	16	64	>256	32	32	8	>64	4	1	1	0.5	1	8	8	1	2	0.5	4
Rozman et al. 2022	IM143	Lactococcus lactis subsp. lactis	non-starter strains		naturally fermented sourmilk, Slovenia	2	32	16	64	64	32	8	8	0.25	4	0.25	1	0.25	1	2	8	1	2	1	4
Rozman et al. 2022	IM145	Lactococcus lactis subsp. lactis	non-starter strains		naturally fermented sourmilk, Slovenia	8	32	16	64	64	32	16	8	0.5	4	0.5	1	0.5	1	4	8	1	2	0.5	4
Rozman et al. 2022	IM1365	Lentilactobacillus kefiri	non-starter strains		kefir, Russia	<0.5	16	8	64	4	64	<0.5	16	32	8	0.25	1	0.06	4	4	4	1	2	>128	na
Rozman et al. 2022	IM1329	Leuconostoc citreum	non-starter strains		goat cheese, Simon, Slovenia	4	16	128	16	32	64	16	8	2	8	1	1	0.12	1	8	4	1	2	>8	na
Rozman et al. 2022	IM1297	Levilactobacillus brevis	non-starter strains		goat milk, Simon, Slovenia	2	16	128	64	32	64	4	16	32	8	1	1	2	4	8	4	8	2	>128	na
Rozman et al. 2022	IM1293	Levilactobacillus brevis	non-starter strains		cheese Mohant, Slovenia	1	16	16	64	16	64	1	16	32	8	0.25	1	>16	4	8	4	8	2
Rozman et al. 2022	IM1147	Pediococcus pentosaceus	non-starter strains		cheese Planinski, Tolmin, Slovenia	8	16	256	64	128	64	8	8	32	8	0.5	1	0.06	1	4	4	16	4
	strain obtained from the manufacturer or culture collection
	in-house sequenced strains
	* genomes obtained from public databases
	Non-starter strains: isolates of natural microbiota from fermented products
	phenotypic resistance (EFSA-FEEDAP, 2018)
	na, cut-off not available (EFSA-FEEDAP, 2018)
